# Supplementary material for: Transcriptional profiling of liver in riboflavin-deficient chicken embryos explains impaired lipid utilization, energy depletion, massive hemorrhaging, and delayed feathering
Source: BMC Genomics. 2018 Mar 5;19:177. doi: 10.1186/s12864-018-4568-2 (PMC5836443; doi:10.1186/s12864-018-4568-2)
Supplement: Supplementary file 1 — Experimental design of microarray hybridizations. A Microsoft Excel file containing a single work sheet “Array Hybridization Design” which describes the hybridization scheme for 32 Arizona 20.7 K chicken oligo arrays used for the riboflavin deficient chick embryo study. (XLSX 15 kb) [file 12864_2018_4568_MOESM1_ESM.xlsx]

## Sheet: Array Hybridization Design
Additional file 1. Experimental Design of Microarray Hybridizations (Riboflavin)
Age	Treatment	Sample	Hybridization	Slide_#	Hybridization*		Arizona_Gallus gallus 20.7K_Oligo Array_v1.0
e9	Rf-	e9/Rf-01_12	Alexa555	S86	1		NCBI GEO Platform # GPL6049
	reference	aRNA pool	Alexa647	S86	1
e9	Rf+	e9/Rf+10_06	Alexa555	S87	1		Reference RNA Design:
	reference	aRNA pool	Alexa647	S87	1		Liver aRNA (8 mg)			Alexa Fluor™ 555
e11	Rf-	e11/Rf-05_02	Alexa555	S88	1		Reference aRNA Pool (8 mg)			Alexa Fluor™647
	reference	aRNA pool	Alexa647	S88	1
e11	Rf+	e11/Rf+04_08	Alexa555	S89	1		Experimental Design:
	reference	aRNA pool	Alexa647	S89	1		2 treatments (Rf- and Rf+) x 4 ages (e9,e11,e13 and e15) x 4 biological replicates per treatment x age combination = 32 (microarrays) slides
e13	Rf-	e13/Rf- 01	Alexa555	S90	1
	reference	aRNA pool	Alexa647	S90	1		*Balanced-block hybridization:
e13	Rf+	e13/Rf+03	Alexa555	S91	1		16 slides x 2 hybridization days = 32 slides
	reference	aRNA pool	Alexa647	S91	1
e15	Rf-	e15/Rf- 03	Alexa555	S92	1
	reference	aRNA pool	Alexa647	S92	1
e15	Rf+	e15/Rf+04	Alexa555	S93	1
	reference	aRNA pool	Alexa647	S93	1
e9	Rf-	e9/Rf-02_04	Alexa555	S94	1
	reference	aRNA pool	Alexa647	S94	1
e9	Rf+	e9/Rf+03_08	Alexa555	S95	1
	reference	aRNA pool	Alexa647	S95	1
e11	Rf-	e11/Rf-09_11	Alexa555	S96	1
	reference	aRNA pool	Alexa647	S96	1
e11	Rf+	e11/Rf+03_05	Alexa555	S97	1
	reference	aRNA pool	Alexa647	S97	1
e13	Rf-	e13/Rf- 02	Alexa555	S98	1
	reference	aRNA pool	Alexa647	S98	1
e13	Rf+	e13/Rf+02	Alexa555	S99	1
	reference	aRNA pool	Alexa647	S99	1
e15	Rf-	e15/Rf- 10	Alexa555	S101	1
	reference	aRNA pool	Alexa647	S101	1
e15	Rf+	e15/Rf+07	Alexa555	S102	1
	reference	aRNA pool	Alexa647	S102	1
e9	Rf-	e9/Rf-08_11	Alexa555	S103	2
	reference	aRNA pool	Alexa647	S103	2
e9	Rf+	e9/Rf+02_12	Alexa555	S104	2
	reference	aRNA pool	Alexa647	S104	2
e11	Rf-	e11/Rf-01_04	Alexa555	S105	2
	reference	aRNA pool	Alexa647	S105	2
e11	Rf+	e11/Rf+06_10	Alexa555	S106	2
	reference	aRNA pool	Alexa647	S106	2
e13	Rf-	e13/Rf- 05	Alexa555	S107	2
	reference	aRNA pool	Alexa647	S107	2
e13	Rf+	e13/Rf+11	Alexa555	S108	2
	reference	aRNA pool	Alexa647	S108	2
e15	Rf-	e15/Rf- 04	Alexa555	S109	2
	reference	aRNA pool	Alexa647	S109	2
e15	Rf+	e15/Rf+03	Alexa555	S110	2
	reference	aRNA pool	Alexa647	S110	2
e9	Rf-	e9/Rf-05_06	Alexa555	S111	2
	reference	aRNA pool	Alexa647	S111	2
e9	Rf+	e9/Rf+04_05	Alexa555	S112	2
	reference	aRNA pool	Alexa647	S112	2
e11	Rf-	e11/Rf-03_06	Alexa555	S113	2
	reference	aRNA pool	Alexa647	S113	2
e11	Rf+	e11/Rf+02_11	Alexa555	S114	2
	reference	aRNA pool	Alexa647	S114	2
e13	Rf-	e13/Rf- 03	Alexa555	S115	2
	reference	aRNA pool	Alexa647	S115	2
e13	Rf+	e13/Rf+04	Alexa555	S116	2
	reference	aRNA pool	Alexa647	S116	2
e15	Rf-	e15/Rf-07	Alexa555	S117	2
	reference	aRNA pool	Alexa647	S117	2
e15	Rf+	e15/Rf+06	Alexa555	S118	2
	reference	aRNA pool	Alexa647	S118	2
