# Supplementary material for: Transcriptional profiling of liver in riboflavin-deficient chicken embryos explains impaired lipid utilization, energy depletion, massive hemorrhaging, and delayed feathering
Source: BMC Genomics. 2018 Mar 5;19:177. doi: 10.1186/s12864-018-4568-2 (PMC5836443; doi:10.1186/s12864-018-4568-2)
Supplement: Supplementary file 2 — Primers used for qRT-PCR analysis. A Microsoft Excel file containing a single work sheet “qRT-PCR Primer Information”. This table provides the chicken gene symbol, Roslin Institute Gallus gallus (RIGG) oligo ID number, 5′-3′ sequence for forward and reverse primers, and amplicon size (bp) for each gene used for qRT-PCR analysis. (XLSX 16 kb) [file 12864_2018_4568_MOESM2_ESM.xlsx]

## Sheet: qRT-PCR Primer Information
Additional file 2. Primers used for qRT-PCR analysis
Gene Symbol	Oligo ID	5'-3' Sequence	Primer	Amplicon (bp)
ACAA1	RIGG13051	CAGTTCCTAAGTGGTATCCCAGAGA	Forward	85
		ATATTGATAATGGCCTGTAATCCAGAT	Reverse
ACADL	RIGG20260	GGGAGAGCACCAGGAAGTTCT	Forward	67
		GCCATCCTTCTCCCATTCTG	Reverse
ACAT2	RIGG00354	TGGCAAAGTTAAAGCCCTGTTT	Forward	69
		AACCTGAAGCATTAGCTGCTGTT	Reverse
AGT	RIGG16106	TGGCAGCGAATGCTAAGAAA	Forward	74
		AGATCGCCCTGTTTGAATCAA	Reverse
APOA5	RIGG17919	ACAGCAGGTCCCACAACCA	Forward	84
		ACCAAGAGGAGGGCAGCTTT	Reverse
APOH	RIGG11967	CTCATGTGACCCAGGTTACAGTCT	Forward	71
		CCACTCCACTTGCCATCTGA	Reverse
BCLAF1	RIGG01207	GCCCTACCCAAGACCTTATTTTC	Forward	72
		AGCTACGCTTTGCTCATCATGA	Reverse
BHMT		CTGCTTCAGGCAGGCCATA	Forward	59
		GGTCACTCCCCAGCCATCT	Reverse
CASP3	RIGG15820	AGATCACAGCAAGCGAAGCA	Forward	151
		TTTGGGTTTCCCCGCTAGAC	Reverse
COX7A2L	RIGG02495	GCCGGTGGGTCGTAGGA	Forward	58
		CGTGAAGCCGTTGAACTTGTAG	Reverse
DEFB9	RIGG20039	GTGGTGGGAAGCTGAAATGC	Forward	114
		TGATGTCATAAGGCAGGAGACATC	Reverse
ELOVL6	RIGG16677	CCGGGCCAATGAACATGT	Forward	69
		TCATGCTCGTTGAACTGCTTCT	Reverse
F2	RIGG14442	AGGGCCTGCTCCTTTTCG	Forward	68
		GCCCCTTTTCCAGGAAAACT	Reverse
F9	RIGG02223	AGCTACGTCACCCCCATCTG	Forward	61
		CCGTTGCTCAGCAGGTTGT	Reverse
FAAH	RIGG15701	GAGGGAGCCTGCGTTTCC	Forward	64
		TCTGTTCCCAGTGGGTTTGAG	Reverse
FABP1	RIGG12080	GGCGCGCCCAATATCC	Forward	68
		CAGTTGGTTCCCCTCTGTTTATAAA	Reverse
FKER	RIGG14953	CATGCATCCTATTGTGGCAAA	Forward	66
		TGCTACAAAGGCAGCTGGTAAA	Reverse
FZD2	RIGG17424	TGTTCTTCAACGAGGACGAGATC	Forward	112
		CTGCATGTCCACCAGGTAGGT	Reverse
GAPDH	RIGG04136	GGATACACAGAGGACCAGGTTGT	Forward	142
		TTGCTGTATCCAAACTCATTGTCA	Reverse
HDLBP	RIGG13029	TGACTTAAAGTGGCTAAGATTTGCA	Forward	98
		CTCCTAATGAAGGCGAGAATGC	Reverse
HMGCS1	RIGG18189	TGTACACGCCGTCCATGTAT	Forward	102
		CCTGAGCCGTAGGAGAAGG	Reverse
HMGCL	RIGG06582	CATCTTGGTGGCACTTCAGA	Forward	99
		AGCGACATTTCCTGATGCTC	Reverse
HSD11B1	RIGG10482	GAGGCCTCGACATGCTCATC	Forward	63
		TCCCCGTTGAAGAAGTCAAAA	Reverse
LIAS	RIGG02567	CCGTAGCCTTTGGTTTTTCCA	Forward	78
		TCCTTTTTCTCATGCCGAAGTAG	Reverse
MCAD		CACGCAGTAGGCACACATGAT	Forward	63
		CGGCAGCAGCGCAAAT	Reverse
MOGAT1	RIGG12681	GGTGTGAGCCTCGAAGCAA	Forward	69
		CACTGGCATTTTTAGTACCGATGA	Reverse
PCF11	RIGG09826	CCTCAATACGGAAACTTCAATAGTATGT	Forward	73
		GGTCCTGGCTGAGCAGACA	Reverse
PDK4	RIGG15257	CAATACTTCTTGGATCGCTTTTACAT	Forward	70
		AGAAGGGTGTGTTGGTTCATCA	Reverse
PLA1A	RIGG18279	CCACTGCCTCTCGGTAGCA	Forward	71
		TTCTGTGTTGTCATAAAGAGTGAGGAT	Reverse
PLG	RIGG08074	CACAACACCGCCACCTGTAC	Forward	71
		TTGCCTCGATAGTCTTCTCCTCTT	Reverse
PLIN2	RIGG18331	GGAAGACAAACAGCTTGAACACA	Forward	111
		CCAAGGCTTTTTGACAGCTACA	Reverse
PORIMIN	RIGG00239	ATGAACACGATGCCATCATTTAA	Forward	121
		GCCTAAGTGACTGCAATCATGAGA	Reverse
PPARA	RIGG05780	CAAACCAACCATCCTGACGAT	Forward	64
		GGAGGTCAGCCATTTTTTGGA	Reverse
PPARD	RIGG07879	GGCTTTGTGACCCGTGAGTT	Forward	65
		TTGGGCTCCATGATCTCGTT	Reverse
PPARG	RIGG07173	CAGCGGCAAAATAACAATGAAG	Forward	72
		ACTTTTCCCTTTTGAGTCCTTGTG	Reverse
PSPH	RIGG11072	GATGACCCGCAGAGCTATGG	Forward	66
		GAGTCCTAGTCGTGCCGTTAAAG	Reverse
SERPINC1	RIGG08107	AAGTGATCCCAGAAAAAGGTATCG	Forward	77
		TCCAGTGCCCCTTAAAATAAATG	Reverse
SERPIND1	RIGG10501	TGCCTTCTGTTCATGGGTAGAGT	Forward	72
		TGAAAGCATGTCGGTGGTGTT	Reverse
SGK2	RIGG11710	AGTTCACCCAGGAAGCGATCT	Forward	65
		TGGAGCTGCTGGCTGCTAA	Reverse
SPINK5		GGAGTCCAGCGTGGGAAAC	Forward	58
		GGAATATTGGCCCACGAAGA	Reverse
TRAIL-LIKE	RIGG20020	GGGACAGGTTGCTACCAAAACA	Forward	64
		GGTTCTGTGGGCGGAAGAT	Reverse
UBQLN1	RIGG09126	GCAACAGGTGGAGACATCAATG	Forward	63
		CTGCTATGATGGCTGAGAACCA	Reverse
RIGG =	Roslin Institute Gallus gallus 70-mer oligo
	Candidate
	Invariant
	Additional
