# Supplementary material for: Transcriptional profiling of liver in riboflavin-deficient chicken embryos explains impaired lipid utilization, energy depletion, massive hemorrhaging, and delayed feathering
Source: BMC Genomics. 2018 Mar 5;19:177. doi: 10.1186/s12864-018-4568-2 (PMC5836443; doi:10.1186/s12864-018-4568-2)
Supplement: Supplementary file 3 — Differentially-expressed (Adjusted P ≤ 0.05; FDR ≤ 0.05) genes identified in liver of e13 and e15 embryos. A Microsoft Excel file containing two worksheets. Work sheets “Riboflavin e13_396 DE genes” and “Riboflavin e15_1467 DE genes” list information about differentially expressed genes determined by microarray analysis. Each list provides the Roslin Institute Gallus gallus (RIGG) oligo ID, gene symbol, gene description, log2 fold change (Rf+/Rf-), average expression (Ave/Expr), t-statistic, P-value, P-value adjusted for multiple testing (adj.P ≤ 0.05), B-statistic from Limma software, and the Ref-Seq peptide ID for each gene (oligo). (XLSX 328 kb) [file 12864_2018_4568_MOESM3_ESM.xlsx]

## Sheet: Riboflavin e13_396 DE genes
Oligo ID	Symbol	Gene_description	log2 ratio	AveExpr	t	P.Value	adj.P.Val	B	RefSeq_peptide
RIGG15273			1.4729	8.0811	7.49886	3.60492e-08	0.000126893	8.66666
RIGG04652	CHODL	Chondrolectin	1.41075	7.67849	6.09106	1.429e-06	0.000914562	5.29004	XP_001231435.1
RIGG16191	A2M	Alpha-2-macroglobulin precursor	1.36807	12.6773	3.89095	0.00056201	0.0390449	-0.253029	XP_001236671.1
RIGG12071	SPP2	Secreted phosphoprotein 24 Precursor (Spp-24)(Secreted phosphoprotein 2) [Source:UniProtKB/Swiss-Prot;Acc:Q710A0]	1.31856	12.9123	4.67082	6.80963e-05	0.0105749	1.70349	NP_990499.3
RIGG19140	FAM84A	family with sequence similarity 84 member A	1.27332	9.81714	6.23403	9.74418e-07	0.000791528	5.64386	XP_419958.1
RIGG19368	PROZ	protein Z, vitamin K dependent plasma glycoprotein	1.24277	9.45595	9.96543	1.03153e-10	2.1786e-06	13.8777	XP_416945.2
RIGG05205	TOP1	topoisomerase (DNA) I [Source:RefSeq peptide;Acc:NP_990441]	1.21412	6.99948	3.9079	0.000537149	0.0379417	-0.211248	NP_990441.1
RIGG08107	SERPINC1	Antithrombin Fragment [Source:UniProtKB/TrEMBL;Acc:Q91422]	1.19747	11.0194	3.68784	0.000963234	0.0525672	-0.749689	XP_422282.2
RIGG10846	COMT	catechol-O-methyltransferase	1.17755	9.57853	5.2012	1.59718e-05	0.00399613	3.05137	XP_001233014.1
RIGG02223	F9	Coagulation factor IX Precursor (EC 3.4.21.22)(Christmas factor) [Contains Coagulation factor IXa light chain;Coagulation factor IXa heavy chain] [Source:UniProtKB/Swiss-Prot;Acc:Q804X6]	1.17311	10.4697	5.37278	9.998e-06	0.00289257	3.48661	NP_989674.1
RIGG07101	RUFY2	RUN and FYVE domain containing 2	1.17282	8.82347	4.49418	0.000110248	0.0137777	1.25591	XP_421568.2
RIGG11419	SERPINF2	serpin family F member 2	1.14609	9.42354	4.87636	3.88269e-05	0.00697628	2.22567	XP_415807.2
RIGG13105	GATM	glycine amidinotransferase (L-arginine:glycine amidinotransferase) [Source:RefSeq peptide;Acc:NP_990076]	1.14426	12.0745	4.62518	7.71332e-05	0.0114291	1.5877	NP_990076.1
RIGG14442	F2	coagulation factor II [Source:RefSeq peptide;Acc:NP_989936]	1.08615	10.7884	5.53503	6.42619e-06	0.00209903	3.89702	NP_989936.1
RIGG16388	GC	group-specific component (vitamin D binding protein) [Source:RefSeq peptide;Acc:NP_990213]	1.0688	13.0144	4.6211	7.79965e-05	0.0114291	1.57736	NP_990213.1
RIGG12284	BHMT1	betaine--homocysteine S-methyltransferase 1	1.03024	11.9289	4.68658	6.5228e-05	0.0102807	1.74348	XP_414685.1
RIGG18966	LY6E	Lymphocyte antigen 6E Precursor (Ly-6E)(Stem cell antigen 2)(SCA-2) [Source:UniProtKB/Swiss-Prot;Acc:Q90986]	1.02822	12.2492	4.01858	0.000399401	0.0313582	0.0626123	NP_990106.1
RIGG13648	ZCRB1	zinc finger CCHC-type and RNA binding motif containing 1	1.02432	9.90003	5.17735	1.70472e-05	0.00413835	2.99082
RIGG17868	AGT	angiotensinogen	1.02091	6.42944	3.73094	0.000859628	0.0498047	-0.644932
RIGG11967	APOH	apolipoprotein H	1.00455	12.9587	4.14393	0.000285046	0.0248996	0.374821	XP_415683.2
RIGG08074	PLG	Plasmin Precursor; Fragment (EC 3.4.21.7) [Source:UniProtKB/TrEMBL;Acc:Q7LZF3]	1.00275	12.5186	3.69498	0.000945272	0.0518697	-0.732367	XP_419618.2
RIGG00801			0.997879	7.54373	5.16	1.7875e-05	0.00429001	2.94674
RIGG12248	SLC13A3	PREDICTED: Gallus gallus similar to energy metabolism-related sodium-dependent high-affinity dicarboxylate transporter (LOC770495) mRNA. [Source:RefSeq DNA;Acc:XR_026692]	0.994901	10.101	6.27996	8.6197e-07	0.000758533	5.75707	NP_001011554.1
RIGG18128	HAO2	hydroxyacid oxidase 2	0.975303	8.18072	4.87267	3.92204e-05	0.00697628	2.2163	XP_416535.2
RIGG18279	PLA1A	phospholipase A1 member A	0.966283	9.11987	5.07808	2.23627e-05	0.00487546	2.73855	XP_001233532.1
RIGG12731	GNG13	guanine nucleotide binding protein (G protein), gamma 13	0.963064	6.55931	4.29403	0.000189939	0.0193792	0.751067	XP_001233650.1
RIGG01014	CTSL	Cathepsin L1 Fragments (EC 3.4.22.15) [Contains Cathepsin L1 heavy chain;Cathepsin L1 light chain] [Source:UniProtKB/Swiss-Prot;Acc:P09648]	0.948711	10.3585	3.85729	0.000614767	0.0413499	-0.335851	XP_425038.2
RIGG13954	KMO	kynurenine 3-monooxygenase	0.936533	10.3958	5.62812	4.98943e-06	0.00181684	4.13185	XP_421897.1
RIGG10501	SERPIND1	Heparin cofactor II Fragment [Source:UniProtKB/TrEMBL;Acc:O73840]	0.935665	12.3339	5.28622	1.26618e-05	0.00338502	3.26718	XP_001232767.1
RIGG03696			0.933568	7.66285	6.72727	2.6389e-07	0.000309631	6.84715
RIGG12448	ZCCHC24	zinc finger CCHC-type containing 24	0.919152	6.87976	3.97035	0.000454536	0.0340418	-0.0569503	XP_421599.2
RIGG01100	GPR146	G protein-coupled receptor 146: Progesterone receptor8 (PGR8)	0.917165	9.7023	5.78615	3.25073e-06	0.00137311	4.52914	XP_001232514.1
RIGG04083	TRA2A	transformer 2 alpha homolog; putative gag protein	0.915485	8.44653	3.89914	0.000549859	0.0384538	-0.232846	XP_430357.2
RIGG03821			0.907907	11.4647	5.25974	1.36112e-05	0.00359336	3.19999
RIGG05766			0.904529	7.2978	4.43485	0.000129573	0.0153741	1.10595
RIGG05463			0.899464	7.39164	3.85868	0.000612482	0.0413279	-0.332415
RIGG09424	SPIDR	scaffolding protein involved in DNA repai	0.899241	8.05948	4.25321	0.00021215	0.0208455	0.648517	XP_419190.2
RIGG18250	SOT3A1L	sulfotransferase family 3A, member 1-like	0.893208	10.3287	3.82314	0.000673228	0.0437494	-0.419662	XP_419772.1
RIGG06958	OLFML3	Olfactomedin-like protein 3 Precursor (Olfactomedin-Noelin-Tiarin factor 1) [Source:UniProtKB/Swiss-Prot;Acc:Q25C36]	0.886761	8.58414	4.5912	8.46282e-05	0.0119156	1.50154	NP_001035107.1
RIGG15779	CYP1B1	Cytochrome P450 family 1 subfamily B member 1; lipid monooxygenase	0.885242	7.28709	3.99827	0.00042176	0.0322883	0.0122392	XP_419515.2
RIGG13402	F9	Coagulation factor IX Precursor (EC 3.4.21.22)(Christmas factor) [Contains Coagulation factor IXa light chain;Coagulation factor IXa heavy chain] [Source:UniProtKB/Swiss-Prot;Acc:Q804X6]	0.880581	9.11679	4.39403	0.000144785	0.0163522	1.00291	NP_989674.1
RIGG11026	HIBCH	3-hydroxyisobutyryl-CoA hydrolase mitochondrial Precursor (EC 3.1.2.4)(3-hydroxyisobutyryl-coenzyme A hydrolase)(HIB-CoA hydrolase)(HIBYL-CoA-H) [Source:UniProtKB/Swiss-Prot;Acc:Q5ZJ60]	0.87159	8.36594	7.01226	1.25493e-07	0.000182841	7.52874	NP_001026414.1
RIGG07836	ACSM3		0.86813	7.58875	5.0776	2.2392e-05	0.00487546	2.73733	XP_424601.2
RIGG05592	CNTN3		0.862528	8.44523	3.74622	0.000825578	0.0487045	-0.607707	XP_414433.2
RIGG18690	SMC2		0.854568	7.08978	3.68511	0.000970198	0.0528108	-0.756319	NP_001036015.1
RIGG00199	GORASP1	Golgi reassembly stacking protein 1 [Source:RefSeq peptide;Acc:NP_001026134]	0.851268	8.5552	6.53175	4.41629e-07	0.000423964	6.37358	NP_001026134.1
RIGG03683	NDRG1		0.845558	10.5188	4.08401	0.000334986	0.0277447	0.225345	XP_418430.2
RIGG11495			0.838282	10.3357	6.99119	1.32543e-07	0.000182841	7.4787
RIGG02546	MASP2	mannan-binding lectin serine protease 2 [Source:RefSeq peptide;Acc:NP_998752]	0.826935	8.50787	5.20348	1.58725e-05	0.00399613	3.05717	NP_998752.1
RIGG20345	EPCAM	tumor-associated calcium signal transducer 1 [Source:RefSeq peptide;Acc:NP_001012582]	0.823299	9.97639	4.55923	9.2337e-05	0.0125817	1.42056	NP_001012582.1
RIGG00673	RNF128		0.821107	9.16623	4.73892	5.65364e-05	0.00918963	1.87638	XP_420351.1
RIGG15120	BCHE	butyrylcholinesterase [Source:RefSeq peptide;Acc:NP_989977]	0.807157	8.43145	4.55351	9.37906e-05	0.0126849	1.40605	NP_989977.1
RIGG01183	BCHE	butyrylcholinesterase [Source:RefSeq peptide;Acc:NP_989977]	0.795322	8.26559	3.99278	0.000428014	0.0325167	-0.00137023	NP_989977.1
RIGG09638	CPB2	Carboxypeptidase B2 Precursor (EC 3.4.17.20)(Carboxypeptidase U)(CPU)(Thrombin-activable fibrinolysis inhibitor)(TAFI)(Plasma carboxypeptidase B)(pCPB) [Source:UniProtKB/Swiss-Prot;Acc:Q96IY4]	0.784767	11.7318	6.1523	1.2126e-06	0.000826132	5.44184	NP_057497.3
RIGG11144			0.7727	6.98823	8.2659	5.35721e-09	2.82861e-05	10.3891	XP_413724.2
RIGG08960	SLC25A29		0.768676	8.07776	6.17257	1.14853e-06	0.000808563	5.492	XP_421366.1
RIGG11398	CPPED1		0.745849	8.36104	4.28912	0.000192482	0.0194948	0.738732	XP_414732.1
RIGG02531			0.736908	9.54929	3.67063	0.00100793	0.0538925	-0.791423
RIGG03605	GPLD1		0.73299	7.22548	4.1597	0.000273167	0.0246446	0.414246	XP_418910.2
RIGG07198			0.716884	6.49285	4.05739	0.000359854	0.0291193	0.159071
RIGG09239			0.710298	7.48683	4.85298	4.13905e-05	0.00722453	2.16623	XP_420678.2
RIGG20150	ASB9	ankyrin repeat and SOCS box-containing 9 [Source:RefSeq peptide;Acc:NP_001006262]	0.706818	9.78472	5.50872	6.90316e-06	0.00217604	3.83056	NP_001006262.1
RIGG15652	AADAC		0.699304	10.6915	3.82333	0.000672892	0.0437494	-0.419201	XP_422836.2
RIGG10333	C1orf116		0.696609	8.09284	4.63308	7.54868e-05	0.0114291	1.60775	XP_417978.2
RIGG12884	ST6GAL1	Beta-galactoside alpha-2 6-sialyltransferase 1 (EC 2.4.99.1)(CMP-N-acetylneuraminate-beta-galactosamide-alpha-2 6-sialyltransferase 1)(Alpha 2 6-ST)(Sialyltransferase 1)(ST6Gal I) [Source:UniProtKB/Swiss-Prot;Acc:Q92182]	0.690435	9.60377	4.83618	4.33361e-05	0.00732207	2.12353	NP_990572.1
RIGG14115	C20orf108	hypothetical protein LOC428168 [Source:RefSeq peptide;Acc:NP_001026664]	0.690097	8.03812	4.22123	0.000231326	0.0215918	0.568299	NP_001026664.1
RIGG13714	ADAMTS17		0.687442	6.56626	3.91497	0.000527103	0.0374829	-0.193811	XP_413885.2
RIGG01082	NDRG1		0.685082	10.4614	4.24578	0.000216461	0.0210675	0.629869	XP_418430.2
RIGG11107			0.682889	8.1157	4.38053	0.000150194	0.0166952	0.968874	XP_417596.2
RIGG11320	LMAN1	lectin mannose-binding 1 [Source:RefSeq peptide;Acc:NP_001026570]	0.682692	9.7364	4.2182	0.000233232	0.0216046	0.560695	NP_001026570.1
RIGG15927	TSPAN13		0.67644	11.0267	4.5382	9.77861e-05	0.0129889	1.3673	XP_418697.2
RIGG01251	PPIC	Peptidyl-prolyl cis-trans isomerase C (PPIase)(Rotamase)(EC 5.2.1.8)(Cyclophilin C) [Source:UniProtKB/Swiss-Prot;Acc:P45877]	0.672085	9.49055	4.63967	7.41423e-05	0.011347	1.62445	NP_000934.1
RIGG18411			0.665899	7.20197	4.40417	0.000140846	0.0160793	1.02851
RIGG13652	SLC25A20		0.663953	9.62313	3.8671	0.000598903	0.0406715	-0.311722	XP_414400.1
RIGG09911		Non-histone chromosomal protein HMG-17 (High-mobility group nucleosome-binding domain-containing protein 2) [Source:UniProtKB/Swiss-Prot;Acc:P02314]	0.65928	11.1967	3.81584	0.000686411	0.0442018	-0.437549	XP_001231442.1
RIGG01990	IL13RA2	interleukin 13 receptor alpha 2 [Source:RefSeq peptide;Acc:NP_001041543]	0.651709	8.25503	5.93001	2.20395e-06	0.0011353	4.88915	NP_001041543.1
RIGG06882	CRLS1		0.649515	9.44243	4.00472	0.000414536	0.0319525	0.0282155	XP_426115.2
RIGG05688			0.647474	8.3584	3.77349	0.000768057	0.0466131	-0.541163
RIGG11422	CA10		0.643694	6.79516	4.44275	0.000126817	0.0151334	1.1259	XP_415644.1
RIGG13080			0.624539	7.25016	4.17001	0.000265669	0.0240813	0.44003
RIGG14099	SLC16A2		0.622214	8.15579	3.93403	0.000500921	0.0366818	-0.146747	XP_426274.2
RIGG07318			0.61841	8.29372	3.9135	0.000529168	0.0375035	-0.197423
RIGG01694	STMN1	Stathmin [Source:UniProtKB/Swiss-Prot;Acc:P31395]	0.615569	10.5795	5.74477	3.63611e-06	0.00143966	4.42529	NP_001001858.1
RIGG17424	FZD2	Frizzled-2 Fragment (Fz-2)(cFz-2) [Source:UniProtKB/Swiss-Prot;Acc:Q9IA06]	0.61304	8.13217	3.71416	0.000898611	0.0508067	-0.685769	NP_989553.1
RIGG10725			0.610374	7.89965	3.92423	0.000514221	0.0368147	-0.170957	XP_415754.1
RIGG00492			0.609745	7.33476	4.83856	4.30548e-05	0.00732207	2.12959
RIGG00898	HMGB2	High mobility group protein B2 (High mobility group protein 2)(HMG-2) [Source:UniProtKB/Swiss-Prot;Acc:P26584]	0.603436	8.76702	4.28829	0.000192917	0.0194948	0.736636	NP_990817.1
RIGG07705	LAMB3		0.601995	10.7759	3.94315	0.000488852	0.035974	-0.124213	XP_425827.2
RIGG17657	MAP7	Ensconsin (Microtubule-associated protein 7)(MAP-7) [Source:UniProtKB/Swiss-Prot;Acc:Q5ZIA2]	0.600443	6.93589	5.10747	2.06359e-05	0.00468635	2.81325	NP_001026243.1
RIGG03343			0.598485	7.62777	6.93805	1.52161e-07	0.000189037	7.35228
RIGG12109			0.596389	9.47994	5.3557	1.04746e-05	0.00294965	3.44335	XP_420155.1
RIGG04282	CCND1	G1/S-specific cyclin-D1 [Source:UniProtKB/Swiss-Prot;Acc:P55169]	0.592537	8.19939	5.41289	8.96211e-06	0.00266591	3.58819	NP_990712.1
RIGG19516			0.591976	7.6926	4.11491	0.00030824	0.0261658	0.302377
RIGG11266			0.59125	7.04187	4.33142	0.000171617	0.0181228	0.845152	XP_429318.2
RIGG04667	RBM5	RNA-binding protein 5 (RNA-binding motif protein 5)(Putative tumor suppressor LUCA15)(Protein G15)(Renal carcinoma antigen NY-REN-9) [Source:UniProtKB/Swiss-Prot;Acc:P52756]	0.590516	9.71857	3.71144	0.000905077	0.0508067	-0.69237	NP_005769.1
RIGG15614	CD36	CD36 antigen [Source:RefSeq peptide;Acc:NP_001025902]	0.586327	9.16798	3.78964	0.00073586	0.0456118	-0.50169	NP_001025902.1
RIGG06850	TMED11P		0.585128	7.01232	4.14327	0.000285547	0.0248996	0.373194	XP_001236469.1
RIGG19645	CCND2	G1/S-specific cyclin-D2 [Source:UniProtKB/Swiss-Prot;Acc:P49706]	0.580681	8.00882	5.36435	1.02304e-05	0.00291982	3.46526	NP_989544.1
RIGG06137			0.580157	6.04437	4.04376	0.000373287	0.0296602	0.125161
RIGG07768	PROC	protein C (inactivator of coagulation factors Va and VIIIa) [Source:RefSeq peptide;Acc:NP_989772]	0.574154	10.313	4.35117	0.000162661	0.0175276	0.894879	NP_989772.1
RIGG08809			0.567818	7.23891	4.11971	0.00030428	0.0261235	0.314349	XP_424927.2
RIGG02057	FGFR3	Fibroblast growth factor receptor 3 Precursor (FGFR-3)(EC 2.7.10.1)(Tyrosine kinase receptor CEK2) [Source:UniProtKB/Swiss-Prot;Acc:P18460]	0.561403	6.55946	4.34652	0.00016473	0.0176604	0.883151	NP_990840.1
RIGG06192	MAD2L1		0.555566	9.58743	4.56367	9.12279e-05	0.0125113	1.43179	XP_001233912.1
RIGG05646			0.549135	7.44217	4.15686	0.000275269	0.0246446	0.407147
RIGG13380	FAH		0.548837	12.1049	3.99795	0.000422125	0.0322883	0.0114387	XP_413855.1
RIGG18410			0.547477	7.00814	4.17576	0.000261577	0.0239156	0.454411
RIGG19772	CD36	CD36 antigen [Source:RefSeq peptide;Acc:NP_001025902]	0.547389	9.92303	4.06441	0.000353129	0.0289073	0.176529	NP_001025902.1
RIGG17702	TCF21		0.53963	9.35921	4.38391	0.000148819	0.01663	0.977404	XP_419734.1
RIGG02736	PBLD		0.537994	10.9057	4.87925	3.85209e-05	0.00697628	2.23303	XP_421566.1
RIGG20107	ARL6IP1	ADP-ribosylation factor-like 6 interacting protein [Source:RefSeq peptide;Acc:NP_001006171]	0.537412	9.06446	4.48156	0.000114104	0.0140929	1.22398	NP_001006171.1
RIGG06041			0.525847	6.84172	3.94379	0.00048802	0.035974	-0.12264
RIGG13242	FTL	ferritoid [Source:RefSeq peptide;Acc:NP_989714]	0.525278	7.98536	4.58198	8.67837e-05	0.0119867	1.47818	NP_989714.1
RIGG00931	TSPAN13		0.519965	9.62969	3.70583	0.000918602	0.0510549	-0.706025	XP_418697.2
RIGG00221	NUSAP1	Nucleolar and spindle-associated protein 1 (NuSAP) [Source:UniProtKB/Swiss-Prot;Acc:Q5ZJU5]	0.514527	7.80652	4.31879	0.000177604	0.0185495	0.813346	NP_001026364.1
RIGG00328	NAIF1	Nuclear apoptosis-inducing factor 1 [Source:UniProtKB/Swiss-Prot;Acc:Q5ZI27]	0.508595	8.3341	3.93108	0.000504894	0.0366818	-0.154047	NP_001025863.1
RIGG18915	HMGN1	Non-histone chromosomal protein HMG-14B [Source:UniProtKB/Swiss-Prot;Acc:P12274]	0.507722	10.8865	3.7921	0.000731086	0.0456118	-0.49569	NP_990437.1
RIGG12791			0.497706	8.12027	4.28072	0.000196913	0.0197099	0.717627
RIGG03158			0.497472	6.45147	4.36955	0.000154741	0.016846	0.941195
RIGG18487		hypothetical protein LOC418413 [Source:RefSeq peptide;Acc:NP_001006255]	0.494376	7.6575	4.25858	0.000209083	0.0208294	0.662019	NP_001006255.1
RIGG05762			0.488774	5.70614	4.14402	0.000284975	0.0248996	0.37505
RIGG20260	ACADL	acyl-Coenzyme A dehydrogenase long chain [Source:RefSeq peptide;Acc:NP_001006511]	0.484676	12.5177	4.01297	0.000405452	0.0314822	0.0487059	NP_001006511.1
RIGG13325	PCBD2	Pterin-4-alpha-carbinolamine dehydratase 2 (PHS 2)(EC 4.2.1.96)(4-alpha-hydroxy-tetrahydropterin dehydratase 2)(DcoH-like protein DCoHm)(Hepatocyte nuclear factor 1a dimerization cofactor isoform)(DCoH-alpha) [Source:UniProtKB/Swiss-Prot;Acc:Q9DG45]	0.483475	8.69677	3.73549	0.000849361	0.0495539	-0.633866	NP_989534.1
RIGG11710	SGK3		0.482169	7.75175	4.24838	0.00021494	0.0210163	0.636405	XP_417346.2
RIGG06787		Secreted prophospholipase A2 group IB [Source:UniProtKB/TrEMBL;Acc:B8QN52]	0.479421	6.88334	3.82726	0.000665891	0.0435406	-0.409554	XP_415272.2
RIGG16844	GTDC1	Glycosyltransferase-like domain-containing protein 1 [Source:UniProtKB/Swiss-Prot;Acc:Q5ZI40]	0.475542	7.03158	3.72351	0.000876683	0.0503541	-0.663023	NP_001012939.1
RIGG05765			0.474518	6.07192	3.7997	0.000716474	0.0451541	-0.477076	XP_414195.2
RIGG04603	PEBP1		0.474017	11.7702	4.44272	0.000126828	0.0151334	1.12582	XP_415283.1
RIGG03810	LYRM2		0.466321	7.0348	5.20343	1.58745e-05	0.00399613	3.05705	XP_419836.2
RIGG09263	MPPE1	Metallophosphoesterase 1 (EC 3.1.-.-) [Source:UniProtKB/Swiss-Prot;Acc:Q5ZK82]	0.462675	7.17669	4.04058	0.000376483	0.0296691	0.117274	NP_001034372.1
RIGG02494			0.460209	8.58402	3.74358	0.000831373	0.0489098	-0.61415
RIGG07875	MCCC2		0.458492	8.89933	4.22139	0.000231223	0.0215918	0.568712	XP_001233303.1
RIGG14395	TBX3	T-box transcription factor TBX3 Fragment (T-box protein 3) [Source:UniProtKB/Swiss-Prot;Acc:O73718]	0.456796	6.65657	4.10539	0.000316245	0.0267163	0.27864	XP_001234535.1
RIGG04992	MAP3K14	mitogen-activated protein kinase kinase kinase 14 [Source:RefSeq peptide;Acc:NP_001026098]	0.452402	6.52205	4.01333	0.000405066	0.0314822	0.0495862	NP_001026098.1
RIGG16209	THRB	Thyroid hormone receptor beta (Nuclear receptor subfamily 1 group A member 2) [Source:UniProtKB/Swiss-Prot;Acc:P68306]	0.449378	5.92991	5.19866	1.60829e-05	0.00399613	3.04493	NP_990778.1
RIGG06346	ATL1		0.444919	7.14095	3.837	0.000648872	0.0429598	-0.385671	XP_421466.2
RIGG10344	LHX2		0.441754	6.47801	4.22456	0.000229252	0.0215918	0.576647	NP_004780.3
RIGG01641			0.436863	11.8018	4.50229	0.00010784	0.0136382	1.27641
RIGG13115	GDF2	Dorsalin-1 Precursor (DSL-1) [Source:UniProtKB/Swiss-Prot;Acc:P34822]	0.43679	6.74013	3.82108	0.000676922	0.0438546	-0.42471	NP_990763.1
RIGG03675			0.43201	9.42377	3.7709	0.000773366	0.0466826	-0.547511
RIGG17075	BPHL		0.427635	9.79261	3.73423	0.000852198	0.0495824	-0.636937	XP_418972.1
RIGG02233			0.425778	5.9581	4.36306	0.000157492	0.0170576	0.924841
RIGG09545	DMD	Dystrophin [Source:UniProtKB/Swiss-Prot;Acc:P11533]	0.425385	7.89481	4.0824	0.000336445	0.0277567	0.221321	NP_990630.1
RIGG06838	MMP16	matrix metalloproteinase 16 [Source:RefSeq peptide;Acc:NP_990528]	0.423099	5.72602	3.76969	0.000775833	0.0466826	-0.550447	NP_990528.1
RIGG08486	CNNM1	Metal transporter CNNM1 (Cyclin-M1)(Ancient conserved domain-containing protein 1) [Source:UniProtKB/Swiss-Prot;Acc:Q9NRU3]	0.423003	7.19973	3.78935	0.00073644	0.0456118	-0.502417	NP_065081.2
RIGG16389	CPNE4		0.422031	6.05359	4.01106	0.000407538	0.0315282	0.04396	XP_418786.2
RIGG14719			0.421463	11.0664	4.45486	0.000122706	0.0148088	1.1565
RIGG09363	EMILIN2		0.420897	6.79618	3.95085	0.000478886	0.035488	-0.105182	XP_419145.2
RIGG19002	C21orf33	hypothetical protein LOC418552 [Source:RefSeq peptide;Acc:NP_001025969]	0.420296	11.1903	3.9764	0.000447231	0.0336139	-0.0419742	NP_001025969.1
RIGG02826			0.41988	6.95525	4.60937	8.05334e-05	0.0114923	1.54762
RIGG06655			0.409005	7.17261	4.9185	3.45998e-05	0.00652453	2.33282
RIGG09249	NOX3		0.408578	5.91754	4.25311	0.000212206	0.0208455	0.648273	XP_426166.2
RIGG11067			0.397346	7.5906	3.71643	0.000893237	0.0507128	-0.680247
RIGG01411	ADAMTS9		0.395081	6.6945	3.80363	0.000709039	0.0451051	-0.467458	XP_414417.2
RIGG11541	EIF4EBP1		0.394594	11.8064	4.87118	3.93807e-05	0.00697628	2.2125	XP_424384.1
RIGG02972			0.382299	8.60568	3.69591	0.000942952	0.0518697	-0.730105
RIGG18028	PTPN6	protein tyrosine phosphatase non-receptor type 6 [Source:RefSeq peptide;Acc:NP_001026655]	0.380763	8.12672	4.05927	0.000358042	0.029084	0.163742	NP_001026655.1
RIGG03828			0.379632	6.94311	3.83028	0.000660581	0.0433276	-0.40217	XP_001234943.1
RIGG12149		Dermo protein [Source:RefSeq peptide;Acc:NP_990010]	0.378719	6.37705	3.67782	0.000989008	0.0532854	-0.773987	NP_990010.1
RIGG14578	POLR1B		0.350636	7.21015	3.72346	0.000876803	0.0503541	-0.663149	XP_415007.2
RIGG05904			0.348983	5.96793	3.78429	0.000746379	0.0459578	-0.514774
RIGG05769			0.340722	7.03967	3.70678	0.000916295	0.0510549	-0.70371
RIGG09718			0.338477	5.70858	4.0497	0.000367376	0.0293901	0.139931
RIGG06068			0.334349	6.2365	3.67379	0.000999576	0.0536191	-0.783764
RIGG14854	ING3	Inhibitor of growth protein 3 [Source:UniProtKB/Swiss-Prot;Acc:Q5ZK36]	0.304604	6.89294	3.84402	0.000636862	0.0424307	-0.368435	NP_001025904.1
RIGG08354	STAMBPL1		-0.260782	5.5593	-3.74852	0.000820569	0.0485446	-0.6021	NP_065850.1
RIGG09790	CDS2		-0.283109	7.99315	-3.79923	0.000717377	0.0451541	-0.478238	XP_417669.1
RIGG10833	BMPR1A	bone morphogenetic protein receptor type IA [Source:RefSeq peptide;Acc:NP_990688]	-0.331328	5.66214	-4.51794	0.000103338	0.0135403	1.31602	NP_990688.1
RIGG18974	TSNARE1		-0.336693	6.4249	-3.93223	0.000503339	0.0366818	-0.151197	XP_418416.2
RIGG10367		Prohibitin [Source:UniProtKB/Swiss-Prot;Acc:P84173]	-0.34045	10.0919	-3.70967	0.000909325	0.0508067	-0.696681	XP_001233468.1
RIGG12446	RNMTL1		-0.343908	6.99909	-4.38414	0.000148729	0.01663	0.977969	XP_415864.2
RIGG06475	POLR1C		-0.345678	8.44733	-3.77888	0.000757168	0.0463183	-0.528003	XP_419502.1
RIGG09898	PSMC5		-0.349718	8.14743	-3.72248	0.000879078	0.0503541	-0.665535	XP_425834.2
RIGG03708	WDR12		-0.355941	8.03666	-4.25567	0.000210742	0.0208455	0.65469	XP_421945.2
RIGG08340	ECE2		-0.356035	6.75057	-3.71278	0.000901887	0.0508067	-0.689119	NP_001093590.1
RIGG08908	MTHFD2L		-0.359678	5.86611	-4.14932	0.000280927	0.0248996	0.388301	XP_001233663.1
RIGG06031			-0.361687	5.89875	-3.72218	0.000879766	0.0503541	-0.666255
RIGG08026	TRIT1		-0.369217	6.91766	-3.70345	0.000924384	0.0512415	-0.711801	XP_417825.2
RIGG08952	PDCD2	programmed cell death 2 [Source:RefSeq peptide;Acc:NP_001026235]	-0.374224	7.44123	-3.79595	0.000723651	0.0453517	-0.486266	NP_001026235.1
RIGG10132	EYA3	Eyes absent homolog 3 Fragment (EC 3.1.3.48) [Source:UniProtKB/Swiss-Prot;Acc:Q9YH99]	-0.377003	6.89141	-3.96507	0.00046101	0.0344047	-0.0700236	NP_001981.2
RIGG05509	TBC1D1		-0.377698	6.04654	-3.79077	0.000733672	0.0456118	-0.498945	XP_001236870.1
RIGG15649	NSUN4		-0.379055	8.74954	-3.92725	0.000510083	0.0367027	-0.163493	XP_422449.2
RIGG09715	NFU1	HIRA interacting protein 5 [Source:RefSeq peptide;Acc:NP_001006305]	-0.381749	10.1426	-3.67352	0.00100028	0.0536191	-0.784413	NP_001006305.1
RIGG20254	SUPV3L1	ATP-dependent RNA helicase SUPV3L1 mitochondrial Precursor (EC 3.6.1.-)(SUV3-like protein 1)(Suppressor of var1 3-like protein 1) [Source:UniProtKB/Swiss-Prot;Acc:Q5ZJT0]	-0.390418	8.36288	-4.61928	7.8385e-05	0.0114291	1.57274	NP_001006498.1
RIGG14131	UPRT	Uracil phosphoribosyltransferase (EC 2.4.2.9)(UMP pyrophosphorylase)(UPRTase) [Source:UniProtKB/Swiss-Prot;Acc:Q5ZIJ8]	-0.393515	6.13433	-3.9301	0.000506223	0.0366818	-0.156475	NP_001026295.1
RIGG03619	TBC1D24		-0.399557	6.75268	-3.71041	0.00090755	0.0508067	-0.694882	XP_001232297.1
RIGG20141		vacuolar H+ ATPase E1 [Source:RefSeq peptide;Acc:NP_001006246]	-0.399983	9.75079	-3.8428	0.000638932	0.0424347	-0.371428	NP_001006246.1
RIGG10086	CTPS		-0.403254	7.70168	-4.98842	2.85769e-05	0.0056406	2.51061	XP_417709.2
RIGG01546		PREDICTED: Gallus gallus hypothetical LOC418915 (LOC418915) mRNA. [Source:RefSeq DNA;Acc:XR_026972]	-0.409489	5.943	-4.70631	6.18051e-05	0.00988881	1.79357
RIGG18541	NSMAF		-0.410595	6.40785	-3.7782	0.000758536	0.0463183	-0.529667	XP_419219.2
RIGG11978	TCEB3	elongin A [Source:RefSeq peptide;Acc:NP_001026076]	-0.413465	7.01419	-4.04348	0.000373562	0.0296602	0.124482	NP_001026076.1
RIGG08875	C2orf56		-0.414544	8.76821	-4.22359	0.000229852	0.0215918	0.574226	XP_419525.1
RIGG16491	SULT1E1		-0.419515	9.44329	-3.87706	0.000583206	0.0397333	-0.287208	XP_420616.2
RIGG08957	COQ2		-0.424508	7.13544	-4.67331	6.7634e-05	0.0105749	1.70982	XP_420564.2
RIGG20103	COPS3	COP9 signalosome complex subunit 3 (Signalosome subunit 3) [Source:UniProtKB/Swiss-Prot;Acc:Q5ZJF1]	-0.431241	8.32135	-3.68256	0.000976741	0.0530302	-0.762503	NP_001006163.1
RIGG11159	GUSB	glucuronidase beta [Source:RefSeq peptide;Acc:NP_001034405]	-0.438268	9.82879	-3.78583	0.000743345	0.0459048	-0.51102	NP_001034405.1
RIGG05283	ENTPD2	Ectonucleoside triphosphate diphosphohydrolase 2 (NTPDase 2)(Ecto-ATPase)(EC 3.6.1.-)(CD39 antigen-like 1) [Source:UniProtKB/Swiss-Prot;Acc:P79784]	-0.448019	6.49954	-3.80162	0.000712835	0.0451541	-0.472381	NP_990285.1
RIGG13794	CLCN5		-0.451182	6.94969	-4.32031	0.00017687	0.0185495	0.817187	XP_420265.2
RIGG12276	CCDC137	Coiled-coil domain-containing protein 137 [Source:UniProtKB/Swiss-Prot;Acc:Q6PK04]	-0.451864	7.28596	-3.74096	0.000837154	0.0490658	-0.620532	NP_954981.1
RIGG13973			-0.452834	6.41096	-3.75806	0.000800121	0.0477187	-0.578851	XP_422729.1
RIGG16915	EIF3D		-0.460637	9.87544	-4.45819	0.000121601	0.0147598	1.1649	XP_001234643.1
RIGG11565	ITPA		-0.468713	8.89325	-4.09316	0.000326841	0.0272841	0.248129	XP_422234.1
RIGG11182	RRP9		-0.472217	8.68449	-3.92941	0.000507154	0.0366818	-0.158173	XP_414243.2
RIGG16534			-0.473428	6.96107	-3.88019	0.000578369	0.0396693	-0.279519
RIGG13284	GTF2H1		-0.474123	7.68984	-4.69984	6.2907e-05	0.00998945	1.77715	XP_421013.2
RIGG02867	C1orf163		-0.474179	7.35951	-3.67983	0.000983784	0.0532675	-0.769114	XP_001234293.1
RIGG10216	NSUN5		-0.47457	7.33088	-4.22561	0.000228602	0.0215918	0.579281	XP_415710.2
RIGG12100	TOR1B		-0.482721	7.83789	-4.30599	0.000183875	0.0189882	0.781158	XP_415473.2
RIGG10524	WDR77	methylosome protein 50 [Source:RefSeq peptide;Acc:NP_001026087]	-0.488793	7.63226	-4.28089	0.000196825	0.0197099	0.718041	NP_001026087.1
RIGG11560	GNA11	Gallus gallus guanine nucleotide binding protein (G protein) alpha 11 (Gq class) (GNA11) mRNA. [Source:RefSeq DNA;Acc:NM_204234]	-0.493739	7.8598	-3.98867	0.000432755	0.0327591	-0.0115558	NP_002058.2
RIGG02128	FAM54B		-0.493838	5.98278	-3.84841	0.00062947	0.0422045	-0.357661	XP_417733.1
RIGG09694			-0.495666	6.80863	-4.14054	0.000287663	0.0248996	0.366354
RIGG04786			-0.507795	7.251	-4.11461	0.000308488	0.0261658	0.30163	XP_417821.2
RIGG00201	SLC47A2	hypothetical protein LOC417617 [Source:RefSeq peptide;Acc:NP_001025891]	-0.508514	7.82062	-3.68859	0.000961323	0.0525672	-0.747862	NP_001025891.1
RIGG16138	ENOPH1		-0.508749	8.50601	-3.75027	0.000816787	0.0484566	-0.597844	XP_420559.2
RIGG01973	SRGAP3	SLIT-ROBO Rho GTPase activating protein 3 [Source:RefSeq peptide;Acc:NP_001025775]	-0.508981	7.10775	-3.84607	0.000633403	0.0423338	-0.363409	NP_001025775.1
RIGG14611	C9orf75		-0.51148	7.00964	-4.05227	0.000364844	0.0292985	0.14633	XP_415534.2
RIGG03495	C1orf163		-0.513619	8.08038	-4.01461	0.00040368	0.0314822	0.0527576	XP_001234293.1
RIGG17189	BCL2L13		-0.518388	6.92737	-3.89243	0.000559794	0.0390193	-0.249381	XP_416394.1
RIGG18646	HAPLN1	Hyaluronan and proteoglycan link protein 1 Precursor (Proteoglycan link protein)(Cartilage link protein)(LP) [Source:UniProtKB/Swiss-Prot;Acc:P07354]	-0.519029	6.64966	-3.75939	0.000797293	0.0477021	-0.575589	NP_990813.1
RIGG12216	DNAJB12	DnaJ (Hsp40) homolog subfamily B member 12 [Source:RefSeq peptide;Acc:NP_001026395]	-0.529831	7.87688	-4.1205	0.000303634	0.0261235	0.316316	NP_001026395.1
RIGG12129	TRAF3IP1		-0.531206	6.09895	-3.80915	0.000698723	0.0447183	-0.453944	NP_056465.2
RIGG07123	C19orf50		-0.534427	7.6645	-6.01433	1.7562e-06	0.000976075	5.09934	XP_001233288.1
RIGG18477	RTN4IP1		-0.535276	9.22886	-4.08515	0.000333963	0.0277447	0.228175	XP_419808.1
RIGG19827	METTL11A		-0.54729	7.79442	-4.33529	0.000169825	0.0180236	0.854895	XP_423291.1
RIGG18310	SLC22A16		-0.557159	6.31586	-3.92664	0.000510918	0.0367027	-0.165004	XP_419787.2
RIGG20457			-0.559741	6.52094	-4.30513	0.000184308	0.0189882	0.778976
RIGG06364			-0.559922	6.12646	-4.41632	0.000136271	0.0159008	1.05916
RIGG09043	MNAT1		-0.56022	7.528	-4.34051	0.00016744	0.0178602	0.868016	XP_421420.2
RIGG15582	NPC2	epididymal secretory protein E1 [Source:RefSeq peptide;Acc:NP_001026374]	-0.565967	9.8613	-4.21458	0.000235521	0.0217214	0.551643	NP_001026374.1
RIGG15339	RASSF3	Ras association (RalGDS/AF-6) domain family 3 [Source:RefSeq peptide;Acc:NP_001007852]	-0.568565	8.864	-3.74028	0.000838672	0.0490658	-0.622201	NP_001007852.1
RIGG12233	LUZP2		-0.57387	5.619	-6.17989	1.12623e-06	0.000808563	5.51012	XP_420933.2
RIGG08377	C20orf160	PREDICTED: Gallus gallus hypothetical LOC419279 (LOC419279) mRNA. [Source:RefSeq DNA;Acc:XR_027053]	-0.575588	7.16477	-4.55154	9.42958e-05	0.0126849	1.40106	NP_542192.2
RIGG10860	EIF2S2	eukaryotic translation initiation factor 2 subunit 2 beta 38kDa [Source:RefSeq peptide;Acc:NP_989928]	-0.578891	10.6303	-4.89165	3.72371e-05	0.00683867	2.26454	NP_989928.1
RIGG13919	SLMO2	hypothetical protein LOC419310 [Source:RefSeq peptide;Acc:NP_001026037]	-0.581482	7.72425	-4.80997	4.65568e-05	0.0078038	2.0569	NP_001026037.1
RIGG11278	UHMK1		-0.595896	7.45947	-3.83396	0.000654139	0.0431732	-0.393129	XP_422213.2
RIGG07938	PXMP4		-0.598448	9.01079	-3.90462	0.000541876	0.0381481	-0.21934	XP_417337.1
RIGG19060			-0.600178	6.53896	-3.83209	0.000657397	0.043253	-0.397712
RIGG09757	AFMID		-0.600927	6.95293	-4.14053	0.000287666	0.0248996	0.366345	XP_001231539.1
RIGG12652	TMEM49		-0.608145	9.32321	-4.90933	3.54786e-05	0.00663104	2.30951	XP_415880.1
RIGG18528	IMPAD1		-0.608442	7.83544	-4.58176	8.68355e-05	0.0119867	1.47762	XP_419214.2
RIGG12797	HAGH	hydroxyacylglutathione hydrolase [Source:RefSeq peptide;Acc:NP_001012807]	-0.608554	9.67496	-5.32214	1.14792e-05	0.00314857	3.35828	NP_001012807.1
RIGG17602	IMPA2		-0.610396	6.62559	-4.24171	0.000218858	0.0211837	0.619658	XP_001236077.1
RIGG01776			-0.610865	6.70494	-4.37011	0.000154506	0.016846	0.942608
RIGG13941			-0.618998	6.68646	-3.77806	0.000758813	0.0463183	-0.530003	XP_422726.2
RIGG07956	TSR1		-0.619701	7.21602	-6.24183	9.54332e-07	0.000791528	5.66309	XP_001234320.1
RIGG13230	C20orf54		-0.622611	7.12606	-4.50598	0.000106762	0.013618	1.28574	XP_417443.2
RIGG03883	CA13		-0.624401	8.66196	-3.75713	0.00080209	0.0477187	-0.581115	NP_940986.1
RIGG01222	PHF6		-0.627411	6.88324	-4.51609	0.00010386	0.0135403	1.31133	XP_420223.2
RIGG10663	MAK16		-0.627753	8.42047	-4.22004	0.000232071	0.0215918	0.56532	XP_424533.2
RIGG08029	MFSD2A		-0.63401	8.71301	-4.10285	0.000318419	0.0267929	0.272294	XP_417826.2
RIGG19444	KIAA0564	Uncharacterized protein KIAA0564 Precursor [Source:UniProtKB/Swiss-Prot;Acc:A3KMH1]	-0.634876	7.87216	-3.71751	0.000890698	0.0507049	-0.677626	NP_001009814.1
RIGG01103	SLC19A1	solute carrier family 19 (folate transporter) member 1 [Source:RefSeq peptide;Acc:NP_001006513]	-0.638611	7.63683	-4.09618	0.000324192	0.0271704	0.255662	NP_001006513.1
RIGG11614	NOP16		-0.64288	8.2448	-4.43162	0.000130718	0.0154233	1.09778	XP_414551.2
RIGG15145	ARG2	PREDICTED: Gallus gallus similar to arginase 1 (LOC423272) mRNA. [Source:RefSeq DNA;Acc:XR_026899]	-0.643282	7.11518	-4.31736	0.000178293	0.0185495	0.809754	NP_001163.1
RIGG15545	HSP90AB1	Heat shock cognate protein HSP 90-beta [Source:UniProtKB/Swiss-Prot;Acc:Q04619]	-0.643865	8.26191	-3.7119	0.000903979	0.0508067	-0.691252	NP_996842.1
RIGG02510	C2orf64		-0.646818	8.53325	-4.6054	8.14103e-05	0.0115395	1.53756	XP_001232442.1
RIGG06723	MTFR1	chondrocyte protein with a poly-proline region [Source:RefSeq peptide;Acc:NP_989874]	-0.650627	7.9275	-5.14173	1.87908e-05	0.00436112	2.90031	NP_989874.1
RIGG04290	AK2		-0.651498	8.66405	-5.7695	3.40058e-06	0.00140824	4.48737	XP_425786.2
RIGG20066	IL18	Interleukin-18 Precursor (IL-18) [Source:UniProtKB/Swiss-Prot;Acc:Q8QFQ8]	-0.653301	6.2011	-3.73046	0.000860735	0.0498047	-0.646117	NP_989939.1
RIGG12231	SGPL1	sphingosine-1-phosphate lyase 1 [Source:RefSeq peptide;Acc:NP_001007947]	-0.658062	8.27957	-4.98985	2.84653e-05	0.0056406	2.51425	XP_421588.2
RIGG12634	PSMA7	Proteasome subunit alpha type-7 (EC 3.4.25.1)(GPRO-28) [Source:UniProtKB/Swiss-Prot;Acc:O13268]	-0.6594	10.3104	-4.14623	0.000283282	0.0248996	0.380568	NP_989944.1
RIGG20459	PDXK	Pyridoxal kinase (EC 2.7.1.35)(Pyridoxine kinase) [Source:UniProtKB/Swiss-Prot;Acc:O00764]	-0.665914	6.79384	-4.62178	7.78518e-05	0.0114291	1.57908	NP_003672.1
RIGG04647	ASPSCR1		-0.667055	8.61436	-4.79799	4.81068e-05	0.00800012	2.02646	NP_076988.1
RIGG11369	ASPSCR1		-0.667625	7.09095	-5.8013	3.12014e-06	0.00134484	4.56714	NP_076988.1
RIGG00916			-0.674651	6.47267	-4.98933	2.85059e-05	0.0056406	2.51292
RIGG02640			-0.685032	6.48544	-3.97881	0.000444344	0.0335162	-0.0359875
RIGG13390	GRAMD1B	PREDICTED: Gallus gallus hypothetical protein LOC769528 (LOC769528) mRNA. [Source:RefSeq DNA;Acc:XR_026688]	-0.686092	5.89458	-5.38784	9.59549e-06	0.00281468	3.52477	NP_065767.1
RIGG12163	PTDSS2		-0.686898	6.96704	-3.79871	0.000718361	0.0451541	-0.479501	XP_420929.2
RIGG11374	NOTUM		-0.691098	6.02794	-7.72286	2.04991e-08	8.65883e-05	9.17894	XP_415640.2
RIGG04367	PPT1	palmitoyl-protein thioesterase 1 [Source:RefSeq peptide;Acc:NP_001026074]	-0.691612	9.25251	-4.48554	0.000112874	0.0140229	1.23404	NP_001026074.1
RIGG14129	CORO7	magmas-like protein [Source:RefSeq peptide;Acc:NP_001004377]	-0.69219	9.39392	-4.06077	0.0003566	0.0290788	0.167476	NP_001006176.1
RIGG11496		DnaJ homolog subfamily C member 16 Precursor [Source:UniProtKB/Swiss-Prot;Acc:Q5ZKZ4]	-0.693793	7.78012	-4.37392	0.000152917	0.0168209	0.952198	NP_001034419.1
RIGG07551			-0.709372	7.25448	-6.33037	7.53597e-07	0.000691998	5.88107
RIGG00888	MMS19		-0.710557	9.08265	-5.6039	5.32878e-06	0.00185814	4.0708	XP_421710.2
RIGG17555	SOCS6	Suppressor of cytokine signaling 6 [Source:UniProtKB/TrEMBL;Acc:B2WUP2]	-0.714045	7.40017	-3.88732	0.00056747	0.0391666	-0.261955	XP_419106.1
RIGG01179	SGK1	serum/glucocorticoid regulated kinase [Source:RefSeq peptide;Acc:NP_989807]	-0.718705	8.39044	-3.87832	0.000581253	0.0397284	-0.28411	NP_989807.1
RIGG11730			-0.721622	6.39481	-3.77025	0.000774682	0.0466826	-0.549078
RIGG03250			-0.721952	6.3099	-5.71967	3.89207e-06	0.00146787	4.36222
RIGG17295	MFN1	mitofusin 1 [Source:RefSeq peptide;Acc:NP_001012949]	-0.727901	8.23981	-4.50504	0.000107035	0.013618	1.28337	XP_001233316.1
RIGG11979	C5orf4		-0.733231	8.0238	-4.49698	0.000109411	0.0137546	1.26298	XP_414576.2
RIGG11573		kinesin family member 20A [Source:RefSeq peptide;Acc:NP_001012801]	-0.733293	10.4385	-3.91779	0.00052314	0.0373268	-0.186841	NP_001012801.1
RIGG10695	NACC2	BTB (POZ) domain containing 14A [Source:RefSeq peptide;Acc:NP_001025852]	-0.7344	6.43916	-4.40822	0.000139304	0.0159897	1.03873	NP_001025852.1
RIGG16846	DDHD1		-0.735797	7.02656	-5.34071	1.09119e-05	0.00303237	3.40535	XP_421479.2
RIGG08329	FHL1	Four and a half LIM domains protein 1 (FHL-1)(Skeletal muscle LIM-protein 1)(SLIM 1)(SLIM) [Source:UniProtKB/Swiss-Prot;Acc:Q13642]	-0.737724	7.08344	-4.14347	0.000285395	0.0248996	0.373687	NP_001153172.1
RIGG02999	SLC38A1		-0.739407	6.70616	-5.58951	5.54131e-06	0.00188762	4.03451	XP_416048.2
RIGG02865			-0.743037	8.22889	-4.54312	9.64835e-05	0.012897	1.37976
RIGG01712	HAGH	hydroxyacylglutathione hydrolase [Source:RefSeq peptide;Acc:NP_001012807]	-0.744348	8.63472	-5.10329	2.0873e-05	0.00468977	2.80263	NP_001012807.1
RIGG11700	UCK2		-0.745476	7.06059	-6.58646	3.8222e-07	0.000415313	6.50656	XP_422249.2
RIGG07874	SLC25A33		-0.747856	9.27538	-4.61027	8.03368e-05	0.0114923	1.54989	XP_417600.1
RIGG17236	PIK3C2G		-0.751395	6.01591	-4.8688	3.9638e-05	0.00697628	2.20645	XP_416412.2
RIGG00987	RTN4	reticulon 4 [Source:RefSeq peptide;Acc:NP_989697]	-0.752058	10.3857	-6.18246	1.11852e-06	0.000808563	5.51646	NP_989697.2
RIGG19134	ODC1	Ornithine decarboxylase Fragment (ODC)(EC 4.1.1.17) [Source:UniProtKB/Swiss-Prot;Acc:P27118]	-0.762054	9.1343	-5.73348	3.74912e-06	0.00143966	4.39691	XP_419949.2
RIGG20275	HOOK1	hook homolog 1 [Source:RefSeq peptide;Acc:NP_001006542]	-0.762265	6.27279	-3.81073	0.00069581	0.0446672	-0.45009	NP_001006542.1
RIGG17238	PIK3C2G		-0.76909	6.15537	-3.88936	0.00056439	0.0390817	-0.25693	XP_416412.2
RIGG04551	PTRH2	peptidyl-tRNA hydrolase 2 [Source:RefSeq peptide;Acc:NP_001035503]	-0.774791	6.35846	-4.1567	0.000275384	0.0246446	0.406759	NP_001035503.1
RIGG00354	ACAT2	acetyl-Coenzyme A acetyltransferase 2 (acetoacetyl Coenzyme A thiolase) [Source:RefSeq peptide;Acc:NP_001034376]	-0.776868	11.3833	-3.69487	0.000945541	0.0518697	-0.732628	NP_001034376.1
RIGG16332	CKB	Creatine kinase B-type (EC 2.7.3.2)(Creatine kinase B chain)(B-CK) [Source:UniProtKB/Swiss-Prot;Acc:P05122]	-0.785072	8.2311	-4.19551	0.000247983	0.0227713	0.503863	NP_990641.1
RIGG00238	HIGD1A	Putative uncharacterized protein [Source:UniProtKB/TrEMBL;Acc:Q5ZJI8]	-0.788834	8.81338	-7.25153	6.77198e-08	0.00015772	8.09247	XP_001231200.1
RIGG09650	SLC7A1	Pectoralis cationic amino acid transporter-1 [Source:UniProtKB/TrEMBL;Acc:C0IN11]	-0.791037	6.41876	-5.84942	2.73955e-06	0.00131498	4.68767	XP_417116.2
RIGG08134	SCG3		-0.791229	7.29549	-5.61189	5.21429e-06	0.00185814	4.09095	XP_001235162.1
RIGG02437	CBFB	core-binding factor beta subunit [Source:RefSeq peptide;Acc:NP_989901]	-0.791858	7.82976	-5.29631	1.23176e-05	0.00333523	3.29278	NP_989901.2
RIGG09028	STRA8		-0.795517	5.75109	-4.47097	0.000117443	0.0144209	1.1972	XP_416179.2
RIGG05576	NPM3		-0.795864	7.65082	-5.57766	5.72274e-06	0.00191848	4.00462	XP_001233764.1
RIGG17237	PIK3C2G		-0.799513	5.97637	-4.50587	0.000106793	0.013618	1.28547	XP_416412.2
RIGG14329	RTN4	reticulon 4 [Source:RefSeq peptide;Acc:NP_989697]	-0.80151	9.80359	-4.61183	7.99946e-05	0.0114923	1.55386	NP_989697.2
RIGG03486		Glutathione S-transferase (EC 2.5.1.18)(GST class-alpha) [Source:UniProtKB/Swiss-Prot;Acc:Q08392]	-0.812867	8.73658	-4.41095	0.000138273	0.0159897	1.04562	NP_001001777.1
RIGG12798	DHRS11	Dehydrogenase/reductase SDR family member 11 Precursor (EC 1.-.-.-) [Source:UniProtKB/Swiss-Prot;Acc:Q71R50]	-0.815822	8.58741	-5.00261	2.74896e-05	0.0056406	2.54667	NP_989838.1
RIGG11439			-0.822888	8.1603	-3.81581	0.000686467	0.0442018	-0.437624
RIGG02397	GARS	glycyl-tRNA synthetase [Source:RefSeq peptide;Acc:NP_001026681]	-0.824306	9.15332	-5.70515	4.04829e-06	0.0015	4.32573	NP_001026681.1
RIGG07509	SLC7A5	solute carrier family 7 (cationic amino acid transporter y+ system) member 5 [Source:RefSeq peptide;Acc:NP_001025750]	-0.825718	6.57197	-4.77403	5.13634e-05	0.00847496	1.96557	NP_001025750.1
RIGG00432			-0.829037	8.98314	-4.11583	0.000307475	0.0261658	0.304678
RIGG19266	CTSB	Cathepsin B Precursor (EC 3.4.22.1)(Cathepsin B1) [Contains Cathepsin B light chain;Cathepsin B heavy chain] [Source:UniProtKB/Swiss-Prot;Acc:P43233]	-0.834196	10.9813	-3.76709	0.000781213	0.0468728	-0.556815	NP_990702.1
RIGG17609		hypothetical protein LOC421035 [Source:RefSeq peptide;Acc:NP_001026182]	-0.837913	6.56053	-4.94025	3.2602e-05	0.00625958	2.38811	NP_001026182.1
RIGG11078			-0.840417	6.02783	-4.6189	7.84666e-05	0.0114291	1.57178
RIGG06396	KRT222		-0.840924	7.17735	-5.14643	1.85508e-05	0.00435326	2.91225	XP_418169.2
RIGG19082		Eukaryotic translation initiation factor 2 subunit 3 (Eukaryotic translation initiation factor 2 subunit gamma)(eIF-2-gamma) [Source:UniProtKB/Swiss-Prot;Acc:Q5ZMS3]	-0.84585	10.4936	-4.22137	0.000231238	0.0215918	0.568653	NP_001006260.1
RIGG01409	HTATIP2		-0.858596	8.74312	-3.99676	0.000423478	0.0322883	0.00848146	XP_422206.1
RIGG15958	JUN	Transcription factor AP-1 (Proto-oncogene c-jun) [Source:UniProtKB/Swiss-Prot;Acc:P18870]	-0.862652	7.62018	-4.4251	0.000133055	0.0156117	1.08133	NP_001026460.1
RIGG15485	KCNK17		-0.865421	5.94511	-4.62394	7.73945e-05	0.0114291	1.58456	XP_419477.2
RIGG02418			-0.870447	10.6462	-3.67892	0.000986156	0.0532675	-0.771329
RIGG10545	RPL38		-0.871828	10.8817	-4.04183	0.000375223	0.0296691	0.120375	XP_001233636.1
RIGG16335			-0.882797	6.19668	-4.99323	2.82033e-05	0.0056406	2.52284
RIGG13746	FAM3D		-0.887656	6.35465	-3.90215	0.000545452	0.0382722	-0.225414	XP_414407.1
RIGG19880	GRAMD1B	PREDICTED: Gallus gallus hypothetical protein LOC769528 (LOC769528) mRNA. [Source:RefSeq DNA;Acc:XR_026688]	-0.921062	6.53791	-4.89944	3.6452e-05	0.00675322	2.28434	NP_065767.1
RIGG08928	PGM1	phosphoglucomutase 1 [Source:RefSeq peptide;Acc:NP_001033782]	-0.928464	11.0372	-4.07624	0.000342063	0.0281104	0.205993	NP_001033782.1
RIGG04141	PPAT	Amidophosphoribosyltransferase Precursor (ATase)(EC 2.4.2.14)(Glutamine phosphoribosylpyrophosphate amidotransferase)(GPAT) [Source:UniProtKB/Swiss-Prot;Acc:P28173]	-0.932604	10.0721	-3.85987	0.000610547	0.0413279	-0.329495	XP_001232005.1
RIGG10149			-0.934549	6.48474	-5.09615	2.12843e-05	0.00473183	2.78449	XP_001235016.1
RIGG10425	MAP2K2	Dual specificity mitogen-activated protein kinase kinase 2 (MAP kinase kinase 2)(MAPKK 2)(EC 2.7.12.2)(ERK activator kinase 2)(MAPK/ERK kinase 2)(MEK2) [Source:UniProtKB/Swiss-Prot;Acc:Q90891]	-0.936861	8.12132	-6.06199	1.545e-06	0.000915067	5.21787	NP_990719.1
RIGG17563	GEMIN6		-0.938821	8.8268	-5.02942	2.55459e-05	0.00536638	2.61484	XP_423929.1
RIGG10381			-0.944384	7.20324	-5.9428	2.12925e-06	0.0011353	4.92107
RIGG03083			-0.945624	10.3056	-5.53305	6.4609e-06	0.00209903	3.89202
RIGG17467		putative ISG12-2 protein [Source:RefSeq peptide;Acc:NP_001001296]	-0.947354	7.9138	-4.72128	5.93278e-05	0.0095649	1.83159	NP_001001296.1
RIGG02615	YARS	Tyrosyl-tRNA synthetase cytoplasmic (EC 6.1.1.1)(Tyrosyl--tRNA ligase)(TyrRS) [Source:UniProtKB/Swiss-Prot;Acc:Q5ZJ08]	-0.949172	9.36041	-6.09906	1.39865e-06	0.000914562	5.30989	NP_001006314.1
RIGG09007			-0.956457	8.26157	-5.22897	1.48048e-05	0.00386021	3.12188	XP_001234724.1
RIGG10579	NEU2		-0.96676	6.68019	-4.66394	6.93887e-05	0.010697	1.68602	XP_001231585.1
RIGG16204	DACT2	Dapper-like protein 2 Fragment [Source:UniProtKB/TrEMBL;Acc:C0L7M6]	-0.968166	6.30389	-3.95543	0.000473058	0.0351795	-0.0938654	XP_419602.2
RIGG09149	GCNT2		-0.980544	6.8288	-4.41017	0.000138569	0.0159897	1.04364	XP_418950.2
RIGG11118	MAT1A		-0.981885	10.6048	-4.95064	3.16879e-05	0.0061399	2.41455	XP_421512.1
RIGG09017	TFCP2L1		-0.983185	7.28029	-4.46227	0.000120255	0.0146808	1.17523	XP_422087.2
RIGG05332			-0.986454	6.36836	-5.04326	2.45967e-05	0.00530084	2.65004
RIGG16100			-0.993535	7.85845	-5.1859	1.66535e-05	0.00408979	3.01253
RIGG11677			-1.00439	9.47414	-3.77617	0.000762621	0.0464166	-0.534617
RIGG02772	POLB		-1.01223	8.28769	-7.34407	5.34422e-08	0.000141087	8.30835	XP_424407.2
RIGG00572			-1.01533	6.52926	-4.30169	0.000186033	0.0190729	0.770334
RIGG10007	SARS	Putative uncharacterized protein [Source:UniProtKB/TrEMBL;Acc:Q5ZM75]	-1.02127	9.40084	-5.88751	2.47169e-06	0.00124291	4.78298	XP_001236908.1
RIGG09396	DDO		-1.02254	6.66423	-5.11979	1.99522e-05	0.00458033	2.84457	XP_001234269.1
RIGG10285	FAM54B		-1.03045	8.03236	-5.02774	2.56631e-05	0.00536638	2.61059	XP_417733.1
RIGG14114	FADS6		-1.03217	8.33877	-6.02972	1.68497e-06	0.000961799	5.13765	XP_426241.2
RIGG09710			-1.04573	7.24563	-4.73873	5.65649e-05	0.00918963	1.87591
RIGG12586	SHMT1		-1.05246	11.5995	-4.24035	0.000219661	0.0211837	0.616264	XP_414824.2
RIGG03103			-1.07429	8.16984	-4.17021	0.000265526	0.0240813	0.440529
RIGG15820	CASP3	caspase 3 [Source:RefSeq peptide;Acc:NP_990056]	-1.07841	7.94986	-4.40159	0.000141837	0.0161054	1.022	NP_990056.1
RIGG11962	ALAS1		-1.08271	8.64083	-4.05416	0.000362997	0.0292614	0.151025	NP_000679.1
RIGG10688	CCNG1		-1.09664	9.99839	-4.58377	8.63599e-05	0.0119867	1.48273	XP_414493.1
RIGG06299			-1.09983	6.71374	-6.07021	1.51125e-06	0.000915067	5.23829
RIGG08254	ABHD6		-1.10497	6.83735	-7.1827	8.08134e-08	0.00015772	7.93112	XP_414352.1
RIGG07383	IARS		-1.1056	8.79673	-4.96411	3.05419e-05	0.00597263	2.44879	XP_414300.2
RIGG14257	BCAP29	B-cell receptor associated protein 29	-1.12483	9.86771	-3.71753	0.000890648	0.0507049	-0.677575	XP_415947.1
RIGG18473	QRSL1	glutaminyl-tRNA synthase (glutamine-hydrolyzing)-like 1	-1.13141	8.31805	-5.80614	3.07961e-06	0.00134484	4.57925	XP_419807.1
RIGG19185	RAI2	Retinoic acid induced 2	-1.13947	7.99776	-6.05845	1.55977e-06	0.000915067	5.20907	XP_416813.1
RIGG03374	HSP25	Heat shock protein 25 (HSP25) Gallus gallus mRNA. [Source:RefSeq DNA;Acc:NM_001010842]	-1.15232	7.70301	-3.80572	0.000705119	0.0449913	-0.462346
RIGG15953	EREG	epiregulin [Source:RefSeq peptide;Acc:NP_001001203]	-1.16155	6.95849	-5.47848	7.49538e-06	0.00232798	3.75415	NP_001001203.1
RIGG01631	PROK2	prokineticin 2	-1.17338	7.11758	-4.8417	4.26876e-05	0.00732207	2.13755	XP_001234925.1
RIGG01013	PPA1	pyrophosphatase (inorganic) 1	-1.1911	10.7135	-8.39206	3.94386e-09	2.77648e-05	10.6638	XP_001232700.1
RIGG20031	IAP	Inhibitor of apoptosis protein (IAP); (Inhibitor of T-cell apoptosis protein) [Source:UniProtKB/Swiss-Prot;Acc:Q90660]	-1.19941	8.44261	-7.16901	8.37114e-08	0.00015772	7.89894	NP_001007823.1
RIGG02151			-1.20211	7.54258	-5.43766	8.377e-06	0.00252746	3.65089
RIGG01219	FTH1	Ferritin heavy chain (Ferritin H subunit)(EC 1.16.3.1) [Source:UniProtKB/Swiss-Prot;Acc:P08267]	-1.21768	13.2074	-5.73403	3.74353e-06	0.00143966	4.3983	NP_990417.1
RIGG09156	SLC7A8	solute carrier family 7 member 8; cystine/glutamate transporter-like isoform X6	-1.26325	8.1345	-3.8801	0.00057851	0.0396693	-0.279744	XP_416343.2
RIGG12245	ARSB	PREDICTED: Gallus gallus similar to Arylsulfatase B precursor (ASB) (N-acetylgalactosamine-4-sulfatase) (G4S) (LOC771459) mRNA. [Source:RefSeq DNA;Acc:XR_026771]	-1.2664	8.44392	-4.3741	0.000152843	0.0168209	0.952648	NP_942002.1
RIGG08550	SLC16A5	solute carrier family 16 member 5	-1.28985	7.2119	-4.9939	2.81521e-05	0.0056406	2.52453	XP_420120.2
RIGG07917	STC2	stanniocalcin 2	-1.31457	8.02441	-5.52748	6.55945e-06	0.00209903	3.87797	XP_414534.2
RIGG06970			-1.33184	9.34965	-3.70015	0.000932473	0.0515546	-0.71982
RIGG11283	MPP2	membrane palmitoylated protein 2	-1.34481	6.82705	-5.81302	3.02278e-06	0.00134484	4.59652	NP_005365.3
RIGG16343	NAAA	N-acylethanolamine acid amidase	-1.35665	6.47198	-5.45366	8.01963e-06	0.0024547	3.69138	XP_420596.1
RIGG01024	WBSCR17	Williams-Beuren syndrome chromosome region 17	-1.35906	6.45562	-4.84331	4.24992e-05	0.00732207	2.14166	XP_415728.2
RIGG16908	TPPP	tubulin polymerization promoting protein	-1.36188	7.21658	-5.1513	1.83053e-05	0.0043439	2.92464	XP_001231864.1
RIGG08648	SLC1A4	solute carrier family 1 member 4	-1.38023	6.88389	-4.9339	3.31728e-05	0.00631179	2.37198	XP_001232900.1
RIGG15280	ASNS	Asparagine synthetase [glutamine-hydrolyzing] (EC 6.3.5.4)(Glutamine-dependent asparagine synthetase) [Source:UniProtKB/Swiss-Prot;Acc:Q5ZJU3]	-1.38426	6.77938	-6.56921	4.00018e-07	0.000415313	6.46468	NP_001026148.1
RIGG02925			-1.42149	9.93423	-6.55716	4.12953e-07	0.000415313	6.43538	XP_001232432.1
RIGG02247			-1.64093	8.29248	-5.7387	3.6964e-06	0.00143966	4.41004
RIGG18331	PLIN2	adipose differentiation-related protein [Source:RefSeq peptide;Acc:NP_001026591]	-1.66738	10.9434	-4.50884	0.000105932	0.013618	1.29298	NP_001026591.1
RIGG13831			-1.68485	9.04776	-8.62886	2.23207e-09	2.35706e-05	11.1724	XP_001232432.1
RIGG18742	CYYR1	CYYR1 cysteine and tyrosine rich 1	-1.68713	7.3643	-5.8698	2.5928e-06	0.00127349	4.73867	XP_001233379.1
RIGG11223	RBP7	retinol binding protein 7	-1.75377	7.66267	-4.22879	0.000226642	0.0215918	0.587262	NP_443192.1
RIGG01238		16 kDa beta-galactoside-binding lectin (C-16)(Galectin CG-16) [Source:UniProtKB/Swiss-Prot;Acc:P23668]	-1.76729	8.86238	-4.51981	0.000102812	0.0135403	1.32075	NP_996788.1
RIGG16255			-1.79248	10.3128	-5.93263	2.18839e-06	0.0011353	4.89571
RIGG09695			-1.97025	9.33212	-5.81915	2.97311e-06	0.00134484	4.61187
RIGG09492	CA2	Carbonic anhydrase 2 (EC 4.2.1.1)(Carbonic anhydrase II)(CA-II)(Carbonate dehydratase II) [Source:UniProtKB/Swiss-Prot;Acc:P07630]	-1.97449	10.5376	-5.03781	2.49662e-05	0.00532613	2.63618	NP_990648.1
RIGG07348	EIF5B	eukaryotic translation initiation factor 5B [Source:RefSeq peptide;Acc:NP_001033585]	-1.98222	8.90954	-5.80249	3.11016e-06	0.00134484	4.57011	NP_001033585.1
RIGG08864	ALDH18A1	aldehyde dehydrogenase 18 family member A1	-1.99067	8.74444	-5.60128	5.3668e-06	0.00185814	4.0642	NP_002851.2
RIGG19326	EIF5B	eukaryotic translation initiation factor 5B [Source:RefSeq peptide;Acc:NP_001033585]	-2.01026	8.96745	-7.14255	8.96137e-08	0.00015772	7.8367	NP_001033585.1
RIGG08201	OVCH2	Ovochymase-2 Precursor (EC 3.4.21.-)(Oviductin) [Source:UniProtKB/Swiss-Prot;Acc:Q7RTZ1]	-2.41747	7.96717	-6.21004	1.03897e-06	0.000808563	5.58462	NP_937828.2
RIGG06070			-2.7078	8.07146	-6.97421	1.38516e-07	0.000182841	7.43834
RIGG04393	ANKRD22	ankyrin repeat domain 22	-2.74353	7.50077	-7.03555	1.18146e-07	0.000182841	7.58395	XP_001234693.1
RIGG11072	PSPH	Phosphoserine phosphatase	-4.62664	12.1143	-7.4157	4.45248e-08	0.000134338	8.47459
	Expressed higher in Rf+		Note: These data are considered differentially-expressed (DE) genes (adj P≤0.05; FDR≤0.05).
	Expressed higher in Rf-

## Sheet: Riboflavin e15_1467 DE genes
Oligo ID	Symbol	Gene Description	log2 ratio	AveExpr	t	P.Value	adj.P.Val	B	RefSeq_peptide
RIGG14953	FKER	Feather keratin 1	3.43263	7.17238	13.3169	1.21605e-13	8.56097e-10	20.5766	NP_001075171.2
RIGG14593	AHSG	Alpha-2-HS-glycoprotein Precursor (Ba-alpha-2-glycoprotein)(Alpha-2-Z-globulin)(Fetuin-A) [Contains Alpha-2-HS-glycoprotein chain A;Alpha-2-HS-glycoprotein chain B] [Source:UniProtKB/Swiss-Prot;Acc:P02765]	2.5668	12.8432	6.32918	7.55995e-07	0.000113238	5.92414	XP_422764.1
RIGG11698	SPINK5	serine peptidase inhibitor, Kazal type 5	2.38297	11.9467	4.00345	0.000415945	0.011713	-0.14002	NP_001025783.1
RIGG16551	A2M	Alpha-2-macroglobulin precursor	2.34451	10.963	5.49965	7.07564e-06	0.000602571	3.76872	XP_001236671.1
RIGG13580	ITIH2	Inter-alpha-trypsin inhibitor heavy chain H2 Precursor (Inter-alpha-inhibitor heavy chain 2)(ITI heavy chain H2)(Inter-alpha-trypsin inhibitor complex component II)(Serum-derived hyaluronan-associated protein)(SHAP) [Source:UniProtKB/Swiss-Prot;Acc:P19823]	2.2888	11.9902	6.67349	3.0392e-07	5.43965e-05	6.80157	XP_001236018.1
RIGG01164	ALB	Serum albumin Precursor [Source:UniProtKB/Swiss-Prot;Acc:P02768]	2.26741	13.577	5.59877	5.40355e-06	0.000490349	4.02855	NP_990592.1
RIGG12248	SLC13A3	Solute carrier family 13 member 3 (Sodium-dependent high-affinity dicarboxylate transporter 2)(Na(+)/dicarboxylate cotransporter 3)(NaDC-3)(hNaDC3) [Source:UniProtKB/Swiss-Prot;Acc:Q8WWT9]	2.21341	10.101	13.9714	3.75877e-14	3.96926e-10	21.6178	NP_001011554.1
RIGG16191	A2M	Alpha-2-macroglobulin precursor	2.17356	12.6773	6.18185	1.12035e-06	0.000146967	5.54514	XP_001236671.1
RIGG08107	SERPINC1	Antithrombin-III Precursor (ATIII) [Source:UniProtKB/Swiss-Prot;Acc:P01008]	2.16829	11.0194	6.67769	3.00586e-07	5.42597e-05	6.81219	XP_422282.2
RIGG08922	ANGPTL3	Angiopoietin-related protein 3 Precursor (Angiopoietin-like 3)(Angiopoietin-5)(ANG-5) [Source:UniProtKB/Swiss-Prot;Acc:Q9Y5C1]	2.14522	10.7276	5.70064	4.09815e-06	0.00040086	4.29508	NP_055310.1
RIGG08074	PLG	Plasminogen Precursor (EC 3.4.21.7) [Contains Plasmin heavy chain A;Activation peptide;Angiostatin;Plasmin heavy chain A short form;Plasmin light chain B] [Source:UniProtKB/Swiss-Prot;Acc:P00747]	2.09578	12.5186	7.72262	2.05117e-08	1.02076e-05	9.38893	XP_419618.2
RIGG13105	GATM	Glycine amidinotransferase mitochondrial Precursor (EC 2.1.4.1)(L-arginine:glycine amidinotransferase)(Transamidinase)(AT) [Source:UniProtKB/Swiss-Prot;Acc:P50440]	2.0577	12.0745	8.31741	4.72632e-09	3.19214e-06	10.79	NP_990076.1
RIGG14217	NEBL	Nebulette (Actin-binding Z-disk protein) [Source:UniProtKB/Swiss-Prot;Acc:O76041]	2.0547	7.53083	5.22344	1.50301e-05	0.0010708	3.04294	NP_989819.1
RIGG11419	SERPINF2	Alpha-2-antiplasmin Precursor (Alpha-2-AP)(Alpha-2-plasmin inhibitor)(Alpha-2-PI) [Source:UniProtKB/Swiss-Prot;Acc:P08697]	2.02819	9.42354	8.62947	2.22884e-09	1.74345e-06	11.5047	XP_415807.2
RIGG03821	AADAC	arylacetamide deacetylase [ Gallus gallus (chicken) ]	2.02314	11.4647	11.7206	2.56844e-12	6.02728e-09	17.8211
RIGG11967	APOH	Beta-2-glycoprotein 1 Precursor (Beta-2-glycoprotein I)(Beta(2)GPI)(B2GPI)(Apolipoprotein H)(Apo-H)(Activated protein C-binding protein)(APC inhibitor)(Anticardiolipin cofactor) [Source:UniProtKB/Swiss-Prot;Acc:P02749]	2.01975	12.9587	8.33178	4.56423e-09	3.19214e-06	10.8232	XP_415683.2
RIGG07882	FCHSD1	FCH and double SH3 domains protein 1 [Source:UniProtKB/Swiss-Prot;Acc:Q86WN1]	2.01278	9.77648	6.70224	2.81804e-07	5.2208e-05	6.87427	XP_425188.2
RIGG08258	DGKG	Diacylglycerol kinase gamma (DAG kinase gamma)(EC 2.7.1.107)(Diglyceride kinase gamma)(DGK-gamma) [Source:UniProtKB/Swiss-Prot;Acc:P49619]	1.99886	9.72009	7.04211	1.16156e-07	2.92048e-05	7.72642	XP_422650.2
RIGG16324	SCARB2	Lysosome membrane protein 2 (Lysosome membrane protein II)(LIMP II)(Scavenger receptor class B member 2)(85 kDa lysosomal membrane sialoglycoprotein)(LGP85)(CD36 antigen-like 2)(CD36 antigen) [Source:UniProtKB/Swiss-Prot;Acc:Q14108]	1.99676	8.6041	7.85867	1.4603e-08	8.11622e-06	9.71381	XP_420593.1
RIGG12071	SPP2	Secreted phosphoprotein 24 Precursor (Spp-24)(Secreted phosphoprotein 2) [Source:UniProtKB/Swiss-Prot;Acc:Q13103]	1.98892	12.9123	7.0455	1.1514e-07	2.92048e-05	7.73485	NP_990499.3
RIGG16388	GC	Vitamin D-binding protein Precursor (DBP)(VDB)(Group-specific component)(Gc-globulin) [Source:UniProtKB/Swiss-Prot;Acc:P02774]	1.96138	13.0144	8.48033	3.18713e-09	2.40401e-06	11.1649	NP_990213.1
RIGG14442	F2	Prothrombin Precursor (EC 3.4.21.5)(Coagulation factor II) [Contains Activation peptide fragment 1;Activation peptide fragment 2;Thrombin light chain;Thrombin heavy chain] [Source:UniProtKB/Swiss-Prot;Acc:P00734]	1.95684	10.7884	9.97205	1.01654e-10	1.19274e-07	14.4165	NP_989936.1
RIGG17716			1.94614	6.45204	5.69349	4.17838e-06	0.000403107	4.27639
RIGG15652	AADAC	Arylacetamide deacetylase (AADAC)(EC 3.1.1.-) [Source:UniProtKB/Swiss-Prot;Acc:P22760]	1.93382	10.6915	10.5729	2.75307e-11	4.15321e-08	15.6345	XP_422836.2
RIGG08649	UOX	Urate oxidase	1.87754	6.11512	9.56486	2.52926e-10	2.6709e-07	13.5613	XP_001234586.1
RIGG07753	ITIH3	Inter-alpha-trypsin inhibitor heavy chain 3	1.83835	9.7165	3.88996	0.000563485	0.014134	-0.428619	XP_414253.2
RIGG14301	NEFH	Neurofilament heavy polypeptide (NF-H)(Neurofilament triplet H protein)(200 kDa neurofilament protein) [Source:UniProtKB/Swiss-Prot;Acc:P12036]	1.8244	10.3717	6.51844	4.5746e-07	7.37523e-05	6.40795	NP_066554.2
RIGG19140	FAM84A	Protein FAM84A (Neurologic sensory protein 1)(NSE1) [Source:UniProtKB/Swiss-Prot;Acc:Q96KN4]	1.80916	9.81714	8.85747	1.29748e-09	1.05395e-06	12.0179	XP_419958.1
RIGG14951			1.8043	6.45499	9.35133	4.11468e-10	3.95009e-07	13.1032
RIGG14670	MCOLN2	Mucolipin-2 [Source:UniProtKB/Swiss-Prot;Acc:Q8IZK6]	1.80421	9.34595	5.7949	3.17469e-06	0.00032813	4.5412	XP_422368.2
RIGG10501	SERPIND1	Heparin cofactor 2 Precursor (Heparin cofactor II)(HC-II)(Protease inhibitor leuserpin-2)(HLS2) [Source:UniProtKB/Swiss-Prot;Acc:P05546]	1.78591	12.3339	10.0898	7.84077e-11	9.741e-08	14.6593	XP_001232767.1
RIGG13009	MAP1LC3B	Microtubule-associated proteins 1A/1B light chain 3B	1.74381	9.74773	10.8859	1.41909e-11	2.49761e-08	16.2489	NP_001026632.1
RIGG09596			1.71696	9.48637	4.41954	0.000135084	0.00516842	0.93363
RIGG01155			1.69701	13.124	3.65666	0.00104566	0.0217794	-1.01431
RIGG14992	FGB	Fibrinogen beta chain Precursor [Contains Fibrinopeptide B] [Source:UniProtKB/Swiss-Prot;Acc:P02675]	1.69198	13.0782	4.22936	0.000226294	0.0076104	0.440304	XP_420369.1
RIGG19070	GST3	Glutathione S-transferase 3	1.68966	9.99832	6.24565	9.44658e-07	0.000134862	5.7095	NP_990743.1
RIGG14623			1.67579	6.77686	6.05242	1.58523e-06	0.000198107	5.21063
RIGG00348	NIPA1	Non-imprinted in Prader-Willi/Angelman syndrome region protein 1 [Source:UniProtKB/Swiss-Prot;Acc:Q7RTP0]	1.6483	9.77841	5.82039	2.96314e-06	0.000312907	4.60768	NP_001025981.1
RIGG15487			1.62831	9.23239	6.61364	3.55778e-07	6.0597e-05	6.64995
RIGG16203	SOT	Sulfotransferase	1.61532	12.9011	7.16185	8.52681e-08	2.4336e-05	8.02331	NP_990391.1
RIGG05463			1.59166	7.39164	6.82818	2.02616e-07	4.07548e-05	7.19162
RIGG17868			1.58176	6.42944	5.7806	3.29989e-06	0.000335065	4.50392
RIGG09924	IPO9	Importin-9 (Imp9)(Ran-binding protein 9)(RanbP9) [Source:UniProtKB/Swiss-Prot;Acc:Q96P70]	1.56827	9.27849	6.18194	1.12006e-06	0.000146967	5.54538	XP_419247.2
RIGG18279	PLA1A	Phospholipase A1 member A Precursor (EC 3.1.1.-)(Phosphatidylserine-specific phospholipase A1)(PS-PLA1) [Source:UniProtKB/Swiss-Prot;Acc:Q53H76]	1.55926	9.11987	8.19432	6.37975e-09	4.08304e-06	10.5042	XP_001233532.1
RIGG11682	GFI1B	Zinc finger protein Gfi-1b (Growth factor independent protein 1B)(Potential regulator of CDKN1A translocated in CML) [Source:UniProtKB/Swiss-Prot;Acc:Q5VTD9]	1.5579	8.83852	6.15952	1.18937e-06	0.000154107	5.48753	NP_990422.1
RIGG13586	MFI2	Melanotransferrin Precursor (Melanoma-associated antigen p97)(CD228 antigen) [Source:UniProtKB/Swiss-Prot;Acc:P08582]	1.5135	8.82883	6.10201	1.38761e-06	0.000174443	5.33895	NP_990538.1
RIGG11740	VTN	Vitronectin Precursor (Serum-spreading factor)(S-protein)(V75) [Contains Vitronectin V65 subunit;Vitronectin V10 subunit;Somatomedin-B] [Source:UniProtKB/Swiss-Prot;Acc:P04004]	1.49789	13.3244	6.04347	1.62382e-06	0.000201736	5.18745	NP_990392.1
RIGG09326	C1S	Complement C1s subcomponent Precursor (EC 3.4.21.42)(C1 esterase) [Contains Complement C1s subcomponent heavy chain;Complement C1s subcomponent light chain] [Source:UniProtKB/Swiss-Prot;Acc:P09871]	1.48929	9.43487	4.01004	0.000408653	0.0115694	-0.123189	NP_001025948.1
RIGG01964			1.48485	9.22475	5.70362	4.06518e-06	0.00040086	4.30287
RIGG11495			1.48444	10.3357	12.3801	7.04405e-13	3.71926e-09	18.9982
RIGG05592	CNTN3	Contactin-3 Precursor (Brain-derived immunoglobulin superfamily protein 1)(BIG-1)(Plasmacytoma-associated neuronal glycoprotein) [Source:UniProtKB/Swiss-Prot;Acc:Q9P232]	1.48156	8.44523	6.43489	5.70797e-07	8.9298e-05	6.19481	XP_414433.2
RIGG17638	PCYOX1	Prenylcysteine oxidase 1 Precursor (EC 1.8.3.5)(Prenylcysteine lyase) [Source:UniProtKB/Swiss-Prot;Acc:Q9UHG3]	1.47607	9.08398	10.3889	4.08725e-11	5.75484e-08	15.267	XP_423959.2
RIGG02172	FGA	Fibrinogen alpha chain Precursor [Contains Fibrinopeptide A] [Source:UniProtKB/Swiss-Prot;Acc:P02671]	1.45326	13.0405	4.43849	0.000128297	0.00497179	0.982982	XP_001232367.1
RIGG08539	SLC9A5	Sodium/hydrogen exchanger 5 (Na(+)/H(+) exchanger 5)(NHE-5)(Solute carrier family 9 member 5) [Source:UniProtKB/Swiss-Prot;Acc:Q14940]	1.44982	8.06131	6.34794	7.19163e-07	0.000108491	5.97226	NP_004585.1
RIGG08907	C8A	Complement component C8 alpha chain Precursor (Complement component 8 subunit alpha) [Source:UniProtKB/Swiss-Prot;Acc:P07357]	1.44567	12.1628	3.80074	0.0007145	0.0168672	-0.653898	XP_426667.2
RIGG11107			1.44107	8.1157	9.24406	5.26606e-10	4.83562e-07	12.8705	XP_417596.2
RIGG19368	PROZ	Vitamin K-dependent protein Z Precursor [Source:UniProtKB/Swiss-Prot;Acc:P22891]	1.44035	9.45595	11.5498	3.6198e-12	7.64502e-09	17.507	XP_416945.2
RIGG17155	ANKH	Progressive ankylosis protein homolog (ANK) [Source:UniProtKB/Swiss-Prot;Acc:Q9HCJ1]	1.43064	8.45758	7.4502	4.07859e-08	1.54373e-05	8.73075	NP_001012580.1
RIGG10018	UTS2	Urotensin-2 Precursor (Urotensin-II)(U-II)(UII) [Source:UniProtKB/Swiss-Prot;Acc:O95399]	1.41486	9.79965	5.68997	4.21845e-06	0.000403917	4.26719	NP_996873.1
RIGG07986	IDO2		1.4026	9.76596	4.99187	2.83085e-05	0.00168892	2.43361	XP_424397.2
RIGG18128	HAO2	Hydroxyacid oxidase 2 (HAOX2)(EC 1.1.3.15)((S)-2-hydroxy-acid oxidase peroxisomal)(Long chain alpha-hydroxy acid oxidase)(Long-chain L-2-hydroxy acid oxidase) [Source:UniProtKB/Swiss-Prot;Acc:Q9NYQ3]	1.40259	8.18072	7.00744	1.27071e-07	3.08475e-05	7.64013	XP_416535.2
RIGG06101	AKR1D1	3-oxo-5-beta-steroid 4-dehydrogenase (EC 1.3.1.3)(Delta(4)-3-ketosteroid 5-beta-reductase)(Delta(4)-3-oxosteroid 5-beta-reductase)(Aldo-keto reductase family 1 member D1) [Source:UniProtKB/Swiss-Prot;Acc:P51857]	1.38559	8.57908	3.98198	0.00044059	0.012132	-0.194785	XP_416341.2
RIGG14752	ACSL5	Long-chain-fatty-acid--CoA ligase 5 (EC 6.2.1.3)(Long-chain acyl-CoA synthetase 5)(LACS 5) [Source:UniProtKB/Swiss-Prot;Acc:Q9ULC5]	1.37475	8.63213	4.37742	0.00015147	0.00561238	0.824052	NP_001026408.1
RIGG15257	PDK4	[Pyruvate dehydrogenase [lipoamide]] kinase isozyme 4 mitochondrial Precursor (EC 2.7.11.2)(Pyruvate dehydrogenase kinase isoform 4) [Source:UniProtKB/Swiss-Prot;Acc:Q16654]	1.37076	7.90845	3.91023	0.000533817	0.0136327	-0.377246	XP_418671.2
RIGG05280			1.36531	8.27051	6.10702	1.36908e-06	0.000174187	5.35191
RIGG18966			1.36278	12.2492	5.32615	1.13541e-05	0.000862588	3.31306	NP_990106.1
RIGG07610			1.36162	9.82832	4.76522	5.26154e-05	0.00264581	1.83782
RIGG10687	SLC16A1	Monocarboxylate transporter 1 (MCT 1)(Solute carrier family 16 member 1) [Source:UniProtKB/Swiss-Prot;Acc:P53985]	1.356	10.929	5.43375	8.4667e-06	0.000679912	3.59577	NP_001006323.1
RIGG15326	BATF3	Basic leucine zipper transcriptional factor ATF-like 3 (B-ATF-3)(Jun dimerization protein p21SNFT)(21 kDa small nuclear factor isolated from T-cells) [Source:UniProtKB/Swiss-Prot;Acc:Q9NR55]	1.35346	8.12555	6.78674	2.25807e-07	4.45705e-05	7.08739	NP_061134.1
RIGG11471	MMD	Monocyte to macrophage differentiation protein (Progestin and adipoQ receptor family member XI) [Source:UniProtKB/Swiss-Prot;Acc:Q15546]	1.34341	9.82913	6.22978	9.8556e-07	0.000135057	5.66866	NP_001025875.1
RIGG13665			1.33783	9.63169	3.67991	0.000983574	0.0208985	-0.956456
RIGG08376			1.3344	7.90364	5.7247	3.83937e-06	0.000382488	4.35796	XP_425513.2
RIGG08425	TMC7	Transmembrane channel-like protein 7 [Source:UniProtKB/Swiss-Prot;Acc:Q7Z402]	1.31531	7.87693	5.7937	3.18497e-06	0.00032813	4.53808	NP_001025812.1
RIGG05083	AMBP	Protein AMBP Precursor [Contains Alpha-1-microglobulin(Protein HC)(Complex-forming glycoprotein heterogeneous in charge)(Alpha-1 microglycoprotein);Inter-alpha-trypsin inhibitor light chain(ITI-LC)(Bikunin)(HI-30)(Uronic-acid-rich protein)(EDC1);Trypstatin] [Source:UniProtKB/Swiss-Prot;Acc:P02760]	1.30082	12.5238	6.23305	9.76982e-07	0.000134862	5.67708	XP_001234121.1
RIGG20128	ALDH3A2	Fatty aldehyde dehydrogenase (EC 1.2.1.3)(Aldehyde dehydrogenase family 3 member A2)(Aldehyde dehydrogenase 10)(Microsomal aldehyde dehydrogenase) [Source:UniProtKB/Swiss-Prot;Acc:P51648]	1.28006	11.0074	4.79027	4.91322e-05	0.00255584	1.90361	NP_001006223.1
RIGG11026	HIBCH	3-hydroxyisobutyryl-CoA hydrolase mitochondrial Precursor (EC 3.1.2.4)(3-hydroxyisobutyryl-coenzyme A hydrolase)(HIB-CoA hydrolase)(HIBYL-CoA-H) [Source:UniProtKB/Swiss-Prot;Acc:Q6NVY1]	1.27774	8.36594	10.2799	5.1762e-11	6.83259e-08	15.0469	NP_001026414.1
RIGG11277	ANKH	Progressive ankylosis protein homolog (ANK) [Source:UniProtKB/Swiss-Prot;Acc:Q9HCJ1]	1.27669	9.12774	6.20885	1.04228e-06	0.000141109	5.61474	NP_001012580.1
RIGG14995	FGG	Fibrinogen gamma chain Precursor [Source:UniProtKB/Swiss-Prot;Acc:P02679]	1.27066	12.9895	4.44758	0.000125163	0.00488622	1.00666	NP_990320.1
RIGG06958	OLFML3	Olfactomedin-like protein 3 Precursor (HNOEL-iso)(hOLF44) [Source:UniProtKB/Swiss-Prot;Acc:Q9NRN5]	1.26939	8.58414	6.57227	3.96801e-07	6.65114e-05	6.54491	NP_001035107.1
RIGG02223	F9	Coagulation factor IX Precursor (EC 3.4.21.22)(Christmas factor)(Plasma thromboplastin component)(PTC) [Contains Coagulation factor IXa light chain;Coagulation factor IXa heavy chain] [Source:UniProtKB/Swiss-Prot;Acc:P00740]	1.26616	10.4697	5.79896	3.13997e-06	0.000326681	4.5518	NP_989674.1
RIGG20019	TNFSF10	Tumor necrosis factor ligand superfamily member 10 (TNF-related apoptosis-inducing ligand)(Protein TRAIL)(Apo-2 ligand)(Apo-2L)(CD253 antigen) [Source:UniProtKB/Swiss-Prot;Acc:P50591]	1.2555	8.90228	3.696	0.000942737	0.0202962	-0.916361	NP_989710.1
RIGG20345	EPCAM	Epithelial cell adhesion molecule Precursor (Ep-CAM)(Tumor-associated calcium signal transducer 1)(Major gastrointestinal tumor-associated protein GA733-2)(Epithelial cell surface antigen)(Epithelial glycoprotein)(EGP)(Epithelial glycoprotein 314)(EGP314)(hEGP314)(Adenocarcinoma-associated antigen)(KSA)(KS 1/4 antigen)(Cell surface glycoprotein Trop-1)(CD326 antigen) [Source:UniProtKB/Swiss-Prot;…	1.25285	9.97639	6.93799	1.52182e-07	3.45601e-05	7.46682	NP_001012582.1
RIGG03711	ALDH9A1	4-trimethylaminobutyraldehyde dehydrogenase (TMABADH)(EC 1.2.1.47)(Aldehyde dehydrogenase family 9 member A1)(EC 1.2.1.3)(Aldehyde dehydrogenase E3 isozyme)(Gamma-aminobutyraldehyde dehydrogenase)(EC 1.2.1.19)(R-aminobutyraldehyde dehydrogenase) [Source:UniProtKB/Swiss-Prot;Acc:P49189]	1.25107	12.4471	6.11529	1.33904e-06	0.000171397	5.37329	XP_422248.2
RIGG13954	KMO	Kynurenine 3-monooxygenase (EC 1.14.13.9)(Kynurenine 3-hydroxylase) [Source:UniProtKB/Swiss-Prot;Acc:O15229]	1.24972	10.3958	7.51024	3.5025e-08	1.36987e-05	8.87667	XP_421897.1
RIGG07369	COL1A2	Collagen alpha-2(I) chain Precursor (Alpha-2 type I collagen) [Source:UniProtKB/Swiss-Prot;Acc:P08123]	1.24849	9.5886	4.1549	0.000276728	0.00868423	0.248267	XP_001234351.1
RIGG13648			1.24404	9.90003	6.2879	8.43904e-07	0.000124638	5.81816
RIGG00673	RNF128	E3 ubiquitin-protein ligase RNF128 Precursor (EC 6.3.2.-)(RING finger protein 128)(Gene related to anergy in lymphocytes protein) [Source:UniProtKB/Swiss-Prot;Acc:Q8TEB7]	1.24188	9.16623	7.16735	8.40691e-08	2.43225e-05	8.0369	XP_420351.1
RIGG07338	HSP90B1		1.23126	10.9747	3.3609	0.00225759	0.0372613	-1.73866	NP_989620.1
RIGG17356			1.22476	6.65385	8.04283	9.25411e-09	5.42908e-06	10.1495
RIGG01100	GPR146	Probable G-protein coupled receptor 146 (G-protein coupled receptor PGR8) [Source:UniProtKB/Swiss-Prot;Acc:Q96CH1]	1.22329	9.7023	7.71739	2.07825e-08	1.02076e-05	9.37638	XP_001232514.1
RIGG14841	RNF128	E3 ubiquitin-protein ligase RNF128 Precursor (EC 6.3.2.-)(RING finger protein 128)(Gene related to anergy in lymphocytes protein) [Source:UniProtKB/Swiss-Prot;Acc:Q8TEB7]	1.2206	9.38927	8.071	8.6337e-09	5.27269e-06	10.2157	XP_420351.1
RIGG07101	RUFY2	RUN and FYVE domain-containing protein 2 (Rab4-interacting protein related) [Source:UniProtKB/Swiss-Prot;Acc:Q8WXA3]	1.21764	8.82347	4.66593	6.90117e-05	0.00318238	1.57739	XP_421568.2
RIGG01212	ARHGAP22	Rho GTPase-activating protein 22 (Rho-type GTPase-activating protein 22) [Source:UniProtKB/Swiss-Prot;Acc:Q7Z5H3]	1.21647	7.58464	4.60835	8.07575e-05	0.0035682	1.4266	XP_421651.2
RIGG07878	COL3A1	Collagen alpha-1(III) chain Precursor [Source:UniProtKB/Swiss-Prot;Acc:P02461]	1.21072	9.4028	4.72759	5.8314e-05	0.00284432	1.73907	XP_421847.2
RIGG09242	COL2A1	Collagen alpha-1(II) chain Precursor (Alpha-1 type II collagen) [Contains Chondrocalcin] [Source:UniProtKB/Swiss-Prot;Acc:P02458]	1.20637	9.21695	3.50592	0.00155137	0.028368	-1.38632	NP_989757.1
RIGG07836	ACSM3	Acyl-coenzyme A synthetase ACSM3 mitochondrial Precursor (EC 6.2.1.2)(Acyl-CoA synthetase medium-chain family member 3)(Middle-chain acyl-CoA synthetase 3)(Butyryl coenzyme A synthetase 3)(Butyrate--CoA ligase 3)(Protein SA homolog) [Source:UniProtKB/Swiss-Prot;Acc:Q53FZ2]	1.20422	7.58875	7.04337	1.15778e-07	2.92048e-05	7.72955	XP_424601.2
RIGG03594			1.20263	9.8542	5.21236	1.54922e-05	0.00109797	3.01378
RIGG04667	RBM5	RNA-binding protein 5 (RNA-binding motif protein 5)(Putative tumor suppressor LUCA15)(Protein G15)(Renal carcinoma antigen NY-REN-9) [Source:UniProtKB/Swiss-Prot;Acc:P52756]	1.20259	9.71857	7.5584	3.10072e-08	1.30617e-05	8.99338	NP_005769.1
RIGG19338			1.19958	9.14297	3.25325	0.0029732	0.0448849	-1.99623	NP_990816.1
RIGG12884	ST6GAL1	Beta-galactoside alpha-2 6-sialyltransferase 1 (EC 2.4.99.1)(CMP-N-acetylneuraminate-beta-galactosamide-alpha-2 6-sialyltransferase 1)(Alpha 2 6-ST)(Sialyltransferase 1)(ST6Gal I)(B-cell antigen CD75) [Source:UniProtKB/Swiss-Prot;Acc:P15907]	1.19893	9.60377	8.39798	3.88776e-09	2.83136e-06	10.9759	NP_990572.1
RIGG15616			1.19061	11.0918	6.2752	8.72995e-07	0.000127156	5.78551	XP_419497.1
RIGG15129			1.19033	8.52109	6.27182	8.80913e-07	0.000127431	5.77681
RIGG12270	DMGDH	Dimethylglycine dehydrogenase mitochondrial Precursor (EC 1.5.99.2)(ME2GLYDH) [Source:UniProtKB/Swiss-Prot;Acc:Q9UI17]	1.18891	7.82317	4.52871	0.000100349	0.00415328	1.21835	NP_037523.2
RIGG13837	CLDN2	Claudin-2 (SP82) [Source:UniProtKB/Swiss-Prot;Acc:P57739]	1.18774	8.83021	4.3224	0.000175871	0.00627432	0.681189	XP_420271.1
RIGG07768	PROC	Vitamin K-dependent protein C Precursor (EC 3.4.21.69)(Autoprothrombin IIA)(Anticoagulant protein C)(Blood coagulation factor XIV) [Contains Vitamin K-dependent protein C light chain;Vitamin K-dependent protein C heavy chain;Activation peptide] [Source:UniProtKB/Swiss-Prot;Acc:P04070]	1.1765	10.313	8.91597	1.13053e-09	9.55074e-07	12.1483	NP_989772.1
RIGG08651	HAO1	Hydroxyacid oxidase 1 (HAOX1)(EC 1.1.3.15)(Glycolate oxidase)(GOX) [Source:UniProtKB/Swiss-Prot;Acc:Q9UJM8]	1.17623	8.94202	5.88273	2.50382e-06	0.000278319	4.77004	XP_415025.2
RIGG14099	SLC16A2	Monocarboxylate transporter 8 (MCT 8)(Monocarboxylate transporter 7)(MCT 7)(Solute carrier family 16 member 2)(X-linked PEST-containing transporter) [Source:UniProtKB/Swiss-Prot;Acc:P36021]	1.16641	8.15579	7.3748	4.94127e-08	1.69984e-05	8.54681	XP_426274.2
RIGG17372	S1PR4	Sphingosine 1-phosphate receptor 4 (S1P receptor 4)(S1P4)(Sphingosine 1-phosphate receptor Edg-6)(S1P receptor Edg-6)(Endothelial differentiation G-protein coupled receptor 6) [Source:UniProtKB/Swiss-Prot;Acc:O95977]	1.16136	8.06502	5.50362	6.99951e-06	0.000600931	3.77914	XP_428050.1
RIGG04652	CHODL	Chondrolectin Precursor (Transmembrane protein MT75) [Source:UniProtKB/Swiss-Prot;Acc:Q9H9P2]	1.16078	7.67849	5.01178	2.68086e-05	0.00163922	2.48598	XP_001231435.1
RIGG15335	C2orf77	Uncharacterized protein C2orf77 [Source:UniProtKB/Swiss-Prot;Acc:Q0VFZ6]	1.15739	7.33509	7.10142	9.96439e-08	2.70669e-05	7.8737	XP_422007.2
RIGG09424	KIAA0146	Uncharacterized protein KIAA0146 [Source:UniProtKB/Swiss-Prot;Acc:Q14159]	1.15125	8.05948	5.44517	8.20741e-06	0.00066414	3.62574	XP_419190.2
RIGG00985	PPAP2B	Lipid phosphate phosphohydrolase 3 (EC 3.1.3.4)(Phosphatidic acid phosphatase 2b)(PAP2-beta)(PAP-2b)(PAP2b)(Phosphatidate phosphohydrolase type 2b)(Vascular endothelial growth factor and type I collagen-inducible protein)(VCIP) [Source:UniProtKB/Swiss-Prot;Acc:O14495]	1.14953	8.59696	4.74792	5.51624e-05	0.00272841	1.79242	XP_422500.2
RIGG04254			1.13972	7.55624	4.62784	7.65747e-05	0.00341915	1.47761
RIGG10333	C1orf116	Specifically androgen-regulated gene protein [Source:UniProtKB/Swiss-Prot;Acc:Q9BW04]	1.13373	8.09284	7.54033	3.24565e-08	1.30617e-05	8.94963	XP_417978.2
RIGG13402	F9	Coagulation factor IX Precursor (EC 3.4.21.22)(Christmas factor)(Plasma thromboplastin component)(PTC) [Contains Coagulation factor IXa light chain;Coagulation factor IXa heavy chain] [Source:UniProtKB/Swiss-Prot;Acc:P00740]	1.12654	9.11679	5.62136	5.08186e-06	0.00047074	4.08771	NP_989674.1
RIGG18530	LPL	Lipoprotein lipase Precursor (LPL)(EC 3.1.1.34) [Source:UniProtKB/Swiss-Prot;Acc:P06858]	1.12157	8.71557	5.02737	2.56895e-05	0.00160843	2.527	NP_990613.1
RIGG09113	TMPRSS6	Transmembrane protease serine 6 (EC 3.4.21.-)(Matriptase-2) [Source:UniProtKB/Swiss-Prot;Acc:Q8IU80]	1.12032	9.52276	3.73142	0.000858539	0.0189075	-0.827849	XP_001232179.1
RIGG18388	CCDC80	Coiled-coil domain-containing protein 80 Precursor (Down-regulated by oncogenes protein 1) [Source:UniProtKB/Swiss-Prot;Acc:Q76M96]	1.11401	8.01052	4.81219	4.62742e-05	0.00246796	1.96119	NP_989762.1
RIGG07705	LAMB3	Laminin subunit beta-3 Precursor (Laminin 5 beta 3)(Laminin B1k chain)(Kalinin B1 chain) [Source:UniProtKB/Swiss-Prot;Acc:Q13751]	1.11268	10.7759	7.28822	6.16433e-08	1.97259e-05	8.33469	XP_425827.2
RIGG00931	TSPAN13	Tetraspanin-13 (Tspan-13)(Transmembrane 4 superfamily member 13)(Tetraspan NET-6) [Source:UniProtKB/Swiss-Prot;Acc:O95857]	1.10564	9.62969	7.87997	1.38492e-08	7.90529e-06	9.76446	XP_418697.2
RIGG17696	ALDH8A1	Aldehyde dehydrogenase family 8 member A1 (EC 1.2.1.-)(Aldehyde dehydrogenase 12) [Source:UniProtKB/Swiss-Prot;Acc:Q9H2A2]	1.10421	9.51924	5.91757	2.27911e-06	0.000261602	4.86068	XP_419732.1
RIGG16106	AGT	Angiotensinogen Precursor (Serpin A8) [Contains Angiotensin-1(Angiotensin I)(Ang I);Angiotensin-2(Angiotensin II)(Ang II);Angiotensin-3(Angiotensin III)(Ang III)(Des-Asp[1]-angiotensin II)] [Source:UniProtKB/Swiss-Prot;Acc:P01019]	1.10297	12.1968	6.54636	4.24905e-07	6.95658e-05	6.47903	XP_419584.1
RIGG15927	TSPAN13	Tetraspanin-13 (Tspan-13)(Transmembrane 4 superfamily member 13)(Tetraspan NET-6) [Source:UniProtKB/Swiss-Prot;Acc:O95857]	1.10037	11.0267	7.38233	4.84737e-08	1.69984e-05	8.56521	XP_418697.2
RIGG12409	ALDH2	Aldehyde dehydrogenase mitochondrial Precursor (EC 1.2.1.3)(ALDH class 2)(ALDHI)(ALDH-E2) [Source:UniProtKB/Swiss-Prot;Acc:P05091]	1.10015	10.9274	4.74249	5.59866e-05	0.00275898	1.77818	XP_415171.2
RIGG08512	SLC37A4	Glucose-6-phosphate translocase (Glucose-5-phosphate transporter)(Solute carrier family 37 member 4) [Source:UniProtKB/Swiss-Prot;Acc:O43826]	1.09285	10.9489	4.50316	0.000107585	0.00435287	1.15162	XP_001233002.1
RIGG09626	CLYBL	Citrate lyase subunit beta-like protein mitochondrial Precursor (Citrate lyase beta-like)(EC 4.1.-.-) [Source:UniProtKB/Swiss-Prot;Acc:Q8N0X4]	1.09222	7.08119	5.02054	2.61738e-05	0.00162586	2.50903	XP_416971.2
RIGG12101	SPARC	SPARC Precursor (Secreted protein acidic and rich in cysteine)(Osteonectin)(ON)(Basement-membrane protein 40)(BM-40) [Source:UniProtKB/Swiss-Prot;Acc:P09486]	1.08269	10.3086	4.97656	2.95198e-05	0.00174638	2.39331	NP_989741.1
RIGG10482	HSD11B1	Corticosteroid 11-beta-dehydrogenase isozyme 1 (EC 1.1.1.146)(11-beta-hydroxysteroid dehydrogenase 1)(11-beta-HSD1)(11-DH) [Source:UniProtKB/Swiss-Prot;Acc:P28845]	1.08153	10.9948	5.89565	2.418e-06	0.000271639	4.80366	XP_417988.2
RIGG09100	INHBA	Inhibin beta A chain Precursor (Activin beta-A chain)(Erythroid differentiation protein)(EDF) [Source:UniProtKB/Swiss-Prot;Acc:P08476]	1.08002	9.04656	5.95769	2.04551e-06	0.00024074	4.96492	NP_990727.1
RIGG15926	PPAP2B	Lipid phosphate phosphohydrolase 3 (EC 3.1.3.4)(Phosphatidic acid phosphatase 2b)(PAP2-beta)(PAP-2b)(PAP2b)(Phosphatidate phosphohydrolase type 2b)(Vascular endothelial growth factor and type I collagen-inducible protein)(VCIP) [Source:UniProtKB/Swiss-Prot;Acc:O14495]	1.07981	8.3227	4.0871	0.000332216	0.00996647	0.0740233	XP_422500.2
RIGG08081			1.07513	10.739	6.63931	3.32521e-07	5.75643e-05	6.71502	XP_426251.2
RIGG00342			1.07092	9.91598	5.69507	4.16051e-06	0.000403107	4.28052	XP_422511.2
RIGG11232	ITGAV	Integrin alpha-V Precursor (Vitronectin receptor subunit alpha)(CD51 antigen) [Contains Integrin alpha-V heavy chain;Integrin alpha-V light chain] [Source:UniProtKB/Swiss-Prot;Acc:P06756]	1.06851	7.65765	4.39343	0.000145021	0.00543059	0.865686	NP_990770.1
RIGG06865	MT-CO1	Cytochrome c oxidase subunit 1 (EC 1.9.3.1)(Cytochrome c oxidase polypeptide I) [Source:UniProtKB/Swiss-Prot;Acc:P00395]	1.06536	14.256	4.08049	0.000338178	0.0100864	0.0570726	NP_006917.1
RIGG09638	CPB2	Carboxypeptidase B2 Precursor (EC 3.4.17.20)(Carboxypeptidase U)(CPU)(Thrombin-activable fibrinolysis inhibitor)(TAFI)(Plasma carboxypeptidase B)(pCPB) [Source:UniProtKB/Swiss-Prot;Acc:Q96IY4]	1.05973	11.7318	8.30792	4.83657e-09	3.19214e-06	10.768	NP_057497.3
RIGG15564	ALDH6A1	Methylmalonate-semialdehyde dehydrogenase [acylating] mitochondrial Precursor (MMSDH)(Malonate-semialdehyde dehydrogenase [acylating])(EC 1.2.1.27)(EC 1.2.1.18)(Aldehyde dehydrogenase family 6 member A1) [Source:UniProtKB/Swiss-Prot;Acc:Q02252]	1.05839	9.5389	4.27723	0.000198787	0.00687132	0.564112	XP_421260.1
RIGG17013	MYLIP	E3 ubiquitin-protein ligase MYLIP (EC 6.3.2.-)(Myosin regulatory light chain-interacting protein)(MIR) [Source:UniProtKB/Swiss-Prot;Acc:Q8WY64]	1.058	7.27393	7.37095	4.99006e-08	1.69984e-05	8.53739	NP_001012579.1
RIGG14645			1.05709	10.707	3.56968	0.00131366	0.0254071	-1.22965
RIGG16744			1.05565	11.4465	3.30436	0.00260976	0.0412253	-1.87438
RIGG02546	MASP2	Mannan-binding lectin serine protease 2 Precursor (EC 3.4.21.104)(Mannose-binding protein-associated serine protease 2)(MASP-2)(MBL-associated serine protease 2) [Contains Mannan-binding lectin serine protease 2 A chain;Mannan-binding lectin serine protease 2 B chain] [Source:UniProtKB/Swiss-Prot;Acc:O00187]	1.05402	8.50787	6.63242	3.38607e-07	5.81413e-05	6.69756	NP_998752.1
RIGG10721			1.05059	11.3872	4.83451	4.35348e-05	0.00235758	2.01982
RIGG10610	RHOC		1.05017	8.28773	7.12014	9.49438e-08	2.63844e-05	7.9201	NP_001025020.1
RIGG01085			1.04754	8.6579	4.36227	0.000157831	0.00577712	0.784695
RIGG13037			1.04665	8.14372	6.98899	1.33301e-07	3.19923e-05	7.59413
RIGG08856			1.04641	9.12827	3.79762	0.00072044	0.0169629	-0.661745	XP_422455.2
RIGG05095	LRBA	Lipopolysaccharide-responsive and beige-like anchor protein (CDC4-like protein)(Beige-like protein) [Source:UniProtKB/Swiss-Prot;Acc:P50851]	1.04621	7.43485	5.3015	1.21444e-05	0.000906503	3.24825	NP_006717.2
RIGG04937	IL20RA	Interleukin-20 receptor alpha chain Precursor (IL-20R-alpha)(IL-20R1)(Cytokine receptor class-II member 8)(Cytokine receptor family 2 member 8)(CRF2-8)(ZcytoR7) [Source:UniProtKB/Swiss-Prot;Acc:Q9UHF4]	1.04231	9.46215	6.24547	9.45111e-07	0.000134862	5.70904	NP_055247.2
RIGG13668	DBC1	Deleted in bladder cancer protein 1 Precursor (Protein FAM5A) [Source:UniProtKB/Swiss-Prot;Acc:O60477]	1.04087	7.63124	4.45781	0.000121724	0.00480526	1.03334	NP_989780.1
RIGG05667	HIPK2	Homeodomain-interacting protein kinase 2 (hHIPk2)(EC 2.7.11.1) [Source:UniProtKB/Swiss-Prot;Acc:Q9H2X6]	1.0367	9.20017	3.85926	0.00061154	0.0150008	-0.506312	XP_416335.2
RIGG10796	ARVCF	Armadillo repeat protein deleted in velo-cardio-facial syndrome [Source:UniProtKB/Swiss-Prot;Acc:O00192]	1.03439	7.18317	6.19121	1.09262e-06	0.000145748	5.56929	NP_989796.1
RIGG17578			1.03404	9.34297	6.4148	6.02051e-07	9.28126e-05	6.14346	XP_423910.2
RIGG16677	ELOVL6	Elongation of very long chain fatty acids protein 6 (hELO2)(Fatty acyl-CoA elongase)(Long-chain fatty-acyl elongase) [Source:UniProtKB/Swiss-Prot;Acc:Q9H5J4]	1.03271	7.0094	5.69335	4.17994e-06	0.000403107	4.27603	NP_001026710.1
RIGG00801			1.03238	7.54373	5.33843	1.09801e-05	0.000846352	3.34533
RIGG01777			1.02952	6.7406	5.85989	2.66312e-06	0.000288437	4.71058
RIGG05747			1.02822	11.3594	3.57663	0.00129001	0.0251337	-1.21252	XP_001234593.1
RIGG10846	COMT	Catechol O-methyltransferase (EC 2.1.1.6) [Source:UniProtKB/Swiss-Prot;Acc:P21964]	1.0231	9.57853	4.519	0.000103041	0.00422567	1.19298	XP_001233014.1
RIGG17424	FZD2	Frizzled-2 Precursor (Fz-2)(hFz2)(FzE2) [Source:UniProtKB/Swiss-Prot;Acc:Q14332]	1.02163	8.13217	6.18963	1.09725e-06	0.000145748	5.56521	NP_989553.1
RIGG12681	MOGAT1	2-acylglycerol O-acyltransferase 1 (EC 2.3.1.22)(Monoacylglycerol O-acyltransferase 1)(Acyl CoA:monoacylglycerol acyltransferase 1)(MGAT1)(Diacylglycerol acyltransferase 2-like protein 1)(Diacylglycerol O-acyltransferase candidate 2)(hDC2) [Source:UniProtKB/Swiss-Prot;Acc:Q96PD6]	1.0154	10.5178	6.83593	1.98559e-07	4.03228e-05	7.21107	NP_477513.2
RIGG02736	PBLD	Phenazine biosynthesis-like domain-containing protein (EC 5.1.-.-)(MAWD-binding protein)(Unknown protein 32 from 2D-page of liver tissue) [Source:UniProtKB/Swiss-Prot;Acc:P30039]	1.01413	10.9057	9.19752	5.86374e-10	5.16009e-07	12.769	XP_421566.1
RIGG04399			1.0103	7.82433	3.25633	0.00295002	0.0446811	-1.98892
RIGG15406	ABCG5	ATP-binding cassette sub-family G member 5 (Sterolin-1) [Source:UniProtKB/Swiss-Prot;Acc:Q9H222]	1.00957	7.1738	5.15747	1.79995e-05	0.00122629	2.86936	XP_419457.2
RIGG12451			1.00949	7.11934	5.94273	2.12962e-06	0.000248494	4.92608
RIGG02153	IGFBP2	Insulin-like growth factor-binding protein 2 Precursor (IGF-binding protein 2)(IGFBP-2)(IBP-2) [Source:UniProtKB/Swiss-Prot;Acc:P18065]	1.00905	8.57728	4.27092	0.000202213	0.00694975	0.547784	NP_990690.1
RIGG01068	IL1RAP	Interleukin-1 receptor accessory protein Precursor (IL-1 receptor accessory protein)(IL-1RAcP) [Source:UniProtKB/Swiss-Prot;Acc:Q9NPH3]	1.00361	9.5393	5.53873	6.36176e-06	0.000557512	3.87121	NP_002173.1
RIGG13124	MGLL	Monoglyceride lipase (MGL)(EC 3.1.1.23)(Lysophospholipase homolog)(Lysophospholipase-like)(HU-K5) [Source:UniProtKB/Swiss-Prot;Acc:Q99685]	1.00301	8.04732	5.28208	1.28056e-05	0.000948964	3.19719	XP_414365.2
RIGG15944	C8B	Complement component C8 beta chain Precursor (Complement component 8 subunit beta) [Source:UniProtKB/Swiss-Prot;Acc:P07358]	1.00234	8.42863	3.55101	0.00137935	0.0261885	-1.27565	XP_422502.2
RIGG09185	SMARCD3	SWI/SNF-related matrix-associated actin-dependent regulator of chromatin subfamily D member 3 (60 kDa BRG-1/Brm-associated factor subunit C)(BRG1-associated factor 60C) [Source:UniProtKB/Swiss-Prot;Acc:Q6STE5]	1.00128	7.74755	6.55295	4.17567e-07	6.88985e-05	6.4958	XP_427895.2
RIGG03851			1.0008	8.02346	4.27861	0.000198043	0.00685934	0.567695
RIGG11332	PACS2	Phosphofurin acidic cluster sorting protein 2 (PACS-2)(PACS1-like protein) [Source:UniProtKB/Swiss-Prot;Acc:Q86VP3]	0.99077	7.24007	5.81631	2.99601e-06	0.000314805	4.59704	XP_422219.2
RIGG14042	SUCLG2	Succinyl-CoA ligase [GDP-forming] subunit beta mitochondrial Precursor (EC 6.2.1.4)(GTP-specific succinyl-CoA synthetase subunit beta)(Succinyl-CoA synthetase beta-G chain)(SCS-betaG) [Source:UniProtKB/Swiss-Prot;Acc:Q96I99]	0.990479	9.69181	5.64259	4.79718e-06	0.000452305	4.14327	NP_001006141.1
RIGG13051	ACAA1	3-ketoacyl-CoA thiolase peroxisomal Precursor (EC 2.3.1.16)(Beta-ketothiolase)(Acetyl-CoA acyltransferase)(Peroxisomal 3-oxoacyl-CoA thiolase) [Source:UniProtKB/Swiss-Prot;Acc:P09110]	0.98907	9.94935	6.66032	3.14637e-07	5.5376e-05	6.76822	XP_001232577.1
RIGG18250			0.981964	10.3287	4.20304	0.000242989	0.00798857	0.372342	XP_419772.1
RIGG16530	CLEC3B	Tetranectin Precursor (TN)(C-type lectin domain family 3 member B)(Plasminogen kringle 4-binding protein) [Source:UniProtKB/Swiss-Prot;Acc:P05452]	0.980001	6.82941	7.21712	7.39708e-08	2.2318e-05	8.15975	NP_989997.1
RIGG04045			0.979977	8.39192	3.87533	0.000585908	0.0145239	-0.465669
RIGG19090	FAM150B	Protein FAM150B Precursor [Source:UniProtKB/Swiss-Prot;Acc:Q6UX46]	0.977955	6.35551	5.43781	8.37355e-06	0.000674998	3.60643	XP_419928.1
RIGG06023	SGK3	Serine/threonine-protein kinase Sgk2 (EC 2.7.11.1)(Serum/glucocorticoid-regulated kinase 2) [Source:UniProtKB/Swiss-Prot;Acc:Q9HBY8]	0.977822	8.17212	5.63815	4.85541e-06	0.000455761	4.13164	XP_417346.2
RIGG06916			0.974783	7.37816	5.60409	5.32597e-06	0.000486945	4.04249
RIGG07045	RILPL2	RILP-like protein 2 (Rab-interacting lysosomal protein-like 2)(p40phox-binding protein) [Source:UniProtKB/Swiss-Prot;Acc:Q969X0]	0.973081	7.69719	4.0425	0.000374551	0.010961	-0.040234	XP_415115.1
RIGG15098	ETFDH	Electron transfer flavoprotein-ubiquinone oxidoreductase mitochondrial Precursor (ETF-ubiquinone oxidoreductase)(ETF-QO)(EC 1.5.5.1)(Electron-transferring-flavoprotein dehydrogenase)(ETF dehydrogenase) [Source:UniProtKB/Swiss-Prot;Acc:Q16134]	0.968358	9.40745	3.83571	0.000651101	0.0156604	-0.565787	NP_001026705.1
RIGG01014			0.959405	10.3585	3.90077	0.000547476	0.0138534	-0.401246	XP_425038.2
RIGG12569	DUSP13	Dual specificity protein phosphatase 13 (EC 3.1.3.48)(EC 3.1.3.16)(Testis- and skeletal-muscle-specific DSP)(Dual specificity phosphatase SKRP4) [Source:UniProtKB/Swiss-Prot;Acc:Q9UII6]	0.948949	5.9986	5.21007	1.55893e-05	0.00110116	3.00777	XP_421607.2
RIGG10034			0.947486	7.1742	4.50644	0.000106626	0.00433066	1.1602	XP_423102.2
RIGG07183			0.945004	7.34005	4.75233	5.45013e-05	0.00270839	1.804
RIGG12463	ATP2B2	Plasma membrane calcium-transporting ATPase 2 (PMCA2)(EC 3.6.3.8)(Plasma membrane calcium ATPase isoform 2)(Plasma membrane calcium pump isoform 2) [Source:UniProtKB/Swiss-Prot;Acc:Q01814]	0.943768	7.50493	4.4288	0.000131722	0.00507659	0.957754	XP_001231678.1
RIGG09460	RAD23B	UV excision repair protein RAD23 homolog B (hHR23B)(XP-C repair-complementing complex 58 kDa protein)(p58) [Source:UniProtKB/Swiss-Prot;Acc:P54727]	0.943319	7.68374	4.09552	0.000324764	0.0098549	0.0956434	XP_429175.2
RIGG02483	EDNRB	Endothelin B receptor Precursor (ET-B)(Endothelin receptor non-selective type) [Source:UniProtKB/Swiss-Prot;Acc:P24530]	0.939957	9.22062	4.7353	5.70974e-05	0.00279791	1.75932	XP_417001.2
RIGG00294	ENO1	Alpha-enolase (EC 4.2.1.11)(2-phospho-D-glycerate hydro-lyase)(Non-neural enolase)(NNE)(Enolase 1)(Phosphopyruvate hydratase)(C-myc promoter-binding protein)(MBP-1)(MPB-1)(Plasminogen-binding protein) [Source:UniProtKB/Swiss-Prot;Acc:P06733]	0.936346	12.7011	3.21146	0.00330611	0.0482884	-2.09526	NP_990451.1
RIGG02496	MESDC2	Mesoderm development candidate 2 (Renal carcinoma antigen NY-REN-61) [Source:UniProtKB/Swiss-Prot;Acc:Q14696]	0.934786	8.30879	5.68926	4.22659e-06	0.000403917	4.26533	NP_001025722.1
RIGG13080			0.934047	7.25016	6.23658	9.67823e-07	0.000134862	5.68616
RIGG06083		Calcium-binding protein p22 (Calcium-binding protein CHP)(Calcineurin homologous protein)(Calcineurin B homolog) [Source:UniProtKB/Swiss-Prot;Acc:Q99653]	0.930322	10.9042	5.95918	2.03731e-06	0.00024074	4.96879	NP_001007931.1
RIGG18543	POU2F1	POU domain class 2 transcription factor 1 (Octamer-binding transcription factor 1)(Oct-1)(OTF-1)(NF-A1) [Source:UniProtKB/Swiss-Prot;Acc:P14859]	0.927868	7.83254	5.47988	7.467e-06	0.000623332	3.71684	NP_990803.1
RIGG05128			0.927664	6.69462	5.3794	9.81886e-06	0.000773785	3.45301
RIGG13714	ADAMTS17	A disintegrin and metalloproteinase with thrombospondin motifs 17 Precursor (ADAMTS-17)(ADAM-TS 17)(ADAM-TS17)(EC 3.4.24.-) [Source:UniProtKB/Swiss-Prot;Acc:Q8TE56]	0.926409	6.56626	5.27588	1.30244e-05	0.000958449	3.18087	XP_413885.2
RIGG00311	MRPS6	28S ribosomal protein S6 mitochondrial (S6mt)(MRP-S6) [Source:UniProtKB/Swiss-Prot;Acc:P82932]	0.919225	6.82187	5.45687	7.94985e-06	0.000646844	3.65646	NP_001026657.1
RIGG08476	MASP1	Mannan-binding lectin serine protease 1 Precursor (EC 3.4.21.-)(Mannose-binding lectin-associated serine protease-1)(MASP-1)(Mannose-binding protein-associated serine protease)(Complement factor MASP-3)(Serine protease 5)(Complement-activating component of Ra-reactive factor)(Ra-reactive factor serine protease p100)(RaRF) [Contains Mannan-binding lectin serine protease 1 heavy chain;Mannan-bindin…	0.918511	9.01181	3.57861	0.00128334	0.025027	-1.20764	NP_998751.1
RIGG19048	NR0B1	Nuclear receptor subfamily 0 group B member 1 (Nuclear receptor DAX-1)(DSS-AHC critical region on the X chromosome protein 1) [Source:UniProtKB/Swiss-Prot;Acc:P51843]	0.916534	9.32576	3.55767	0.00135554	0.0259321	-1.25923	NP_989924.1
RIGG10725			0.915287	7.89965	5.88458	2.49136e-06	0.000278319	4.77485	XP_415754.1
RIGG00615	BBOX1	Gamma-butyrobetaine dioxygenase (EC 1.14.11.1)(Gamma-butyrobetaine 2-oxoglutarate dioxygenase)(Gamma-butyrobetaine hydroxylase)(Gamma-BBH) [Source:UniProtKB/Swiss-Prot;Acc:O75936]	0.914248	10.7927	6.76889	2.36613e-07	4.62711e-05	7.04243	XP_424543.2
RIGG17702	TCF21	Transcription factor 21 (Podocyte-expressed 1)(Pod-1)(Epicardin)(Capsulin) [Source:UniProtKB/Swiss-Prot;Acc:O43680]	0.912363	9.35921	7.41197	4.49493e-08	1.60903e-05	8.63758	XP_419734.1
RIGG19142	VSNL1	Visinin-like protein 1 (VILIP)(VLP-1)(Hippocalcin-like protein 3)(HLP3) [Source:UniProtKB/Swiss-Prot;Acc:P62760]	0.907941	8.14805	4.28889	0.000192602	0.00674585	0.594319	NP_990586.1
RIGG07435			0.901505	9.35393	4.11789	0.000305776	0.00942678	0.153071
RIGG19772	CD36	Platelet glycoprotein 4 (Platelet glycoprotein IV)(GPIV)(Glycoprotein IIIb)(GPIIIB)(Leukocyte differentiation antigen CD36)(PAS IV)(PAS-4)(Platelet collagen receptor)(Fatty acid translocase)(FAT)(Thrombospondin receptor)(CD36 antigen) [Source:UniProtKB/Swiss-Prot;Acc:P16671]	0.900728	9.92303	6.68798	2.92567e-07	5.32673e-05	6.83821	NP_001025902.1
RIGG11875			0.898001	6.50849	6.76188	2.40997e-07	4.66959e-05	7.02477	XP_418162.2
RIGG14983			0.897538	8.9851	3.62795	0.00112762	0.0227035	-1.08558	XP_001233127.1
RIGG06787			0.89486	6.88334	7.14375	8.93382e-08	2.51576e-05	7.97854	XP_415272.2
RIGG14367	RELN	Reelin Precursor (EC 3.4.21.-) [Source:UniProtKB/Swiss-Prot;Acc:P78509]	0.893425	8.68917	3.26517	0.00288436	0.0440156	-1.9679	XP_425424.2
RIGG00911			0.887017	9.07571	4.58474	8.61312e-05	0.00374299	1.36481
RIGG16295	PPP1R3B	Protein phosphatase 1 regulatory subunit 3B (Protein phosphatase 1 regulatory subunit 4)(R4)(Protein phosphatase 1 subunit GL)(Hepatic glycogen-targeting protein phosphatase 1 regulatory subunit GL) [Source:UniProtKB/Swiss-Prot;Acc:Q86XI6]	0.885406	6.22485	5.22276	1.50581e-05	0.0010708	3.04115	XP_420586.2
RIGG12946			0.884109	7.21492	3.78682	0.000741402	0.0172441	-0.688927	NP_989785.1
RIGG08284	ANUBL1	AN1-type zinc finger and ubiquitin domain-containing protein 1 (AN1-type zinc finger protein 4) [Source:UniProtKB/Swiss-Prot;Acc:Q86XD8]	0.883628	6.61651	6.84939	1.91698e-07	3.96927e-05	7.24489	NP_001121796.1
RIGG12026	GPR146	Probable G-protein coupled receptor 146 (G-protein coupled receptor PGR8) [Source:UniProtKB/Swiss-Prot;Acc:Q96CH1]	0.881282	7.23447	4.71401	6.0518e-05	0.00289768	1.70345	XP_001232514.1
RIGG07457	RASSF2	Ras association domain-containing protein 2 [Source:UniProtKB/Swiss-Prot;Acc:P50749]	0.880896	7.09662	5.32356	1.14349e-05	0.000865611	3.30623	NP_001026055.1
RIGG19882			0.880175	9.27401	3.4118	0.00198007	0.0339166	-1.61565
RIGG14021			0.879062	7.87355	5.93211	2.1915e-06	0.00025431	4.89847
RIGG02690	MSRB3	Methionine-R-sulfoxide reductase B3 mitochondrial Precursor (MsrB3)(EC 1.8.4.-) [Source:UniProtKB/Swiss-Prot;Acc:Q8IXL7]	0.878705	7.68674	3.52355	0.00148178	0.0274366	-1.34312	XP_416074.1
RIGG00109	TAPT1	Transmembrane anterior posterior transformation protein 1 homolog (Cytomegalovirus partial fusion receptor) [Source:UniProtKB/Swiss-Prot;Acc:Q6NXT6]	0.878662	8.01037	4.58602	8.58306e-05	0.00373761	1.36817	NP_001026332.1
RIGG18185	SEPP1		0.877385	11.9797	4.28096	0.000196783	0.00685934	0.573792
RIGG01603			0.876453	6.59623	6.81545	2.09475e-07	4.17368e-05	7.1596
RIGG08960	SLC25A29	Mitochondrial carnitine/acylcarnitine carrier protein CACL (CACT-like)(Solute carrier family 25 member 29) [Source:UniProtKB/Swiss-Prot;Acc:Q8N8R3]	0.87498	8.07776	7.0262	1.21042e-07	2.97256e-05	7.68683	XP_421366.1
RIGG00048	DDT		0.869054	12.3161	4.43735	0.000128695	0.00497218	0.980013	NP_001025838.1
RIGG04748	NR3C1	Glucocorticoid receptor (GR)(Nuclear receptor subfamily 3 group C member 1) [Source:UniProtKB/Swiss-Prot;Acc:P04150]	0.868703	8.05451	4.31955	0.000177238	0.00629562	0.673788	NP_001032915.1
RIGG01129	PAPSS2	Bifunctional 3'-phosphoadenosine 5'-phosphosulfate synthetase 2 (PAPS synthetase 2)(PAPSS 2)(Sulfurylase kinase 2)(SK 2)(SK2) [Includes Sulfate adenylyltransferase(EC 2.7.7.4)(Sulfate adenylate transferase)(SAT)(ATP-sulfurylase);Adenylyl-sulfate kinase(EC 2.7.1.25)(Adenylylsulfate 3'-phosphotransferase)(APS kinase)(Adenosine-5'-phosphosulfate 3'-phosphotransferase)(3'-phosphoadenosine-5'-phosphos…	0.86684	9.57632	3.83532	0.000651775	0.0156604	-0.566769	XP_421557.2
RIGG15614	CD36	Platelet glycoprotein 4 (Platelet glycoprotein IV)(GPIV)(Glycoprotein IIIb)(GPIIIB)(Leukocyte differentiation antigen CD36)(PAS IV)(PAS-4)(Platelet collagen receptor)(Fatty acid translocase)(FAT)(Thrombospondin receptor)(CD36 antigen) [Source:UniProtKB/Swiss-Prot;Acc:P16671]	0.860727	9.16798	5.56319	5.95227e-06	0.000528201	3.93533	NP_001025902.1
RIGG18576	TTPA	Alpha-tocopherol transfer protein (Alpha-TTP) [Source:UniProtKB/Swiss-Prot;Acc:P49638]	0.855514	6.2184	3.81578	0.000686532	0.0162916	-0.616042	XP_001234376.1
RIGG17170	DAP		0.854339	10.8638	5.01211	2.67839e-05	0.00163922	2.48687	NP_001026174.1
RIGG16195	DCN	Decorin Precursor (Bone proteoglycan II)(PG-S2)(PG40) [Source:UniProtKB/Swiss-Prot;Acc:P07585]	0.853597	11.5319	7.59527	2.82516e-08	1.23002e-05	9.08251	NP_598014.1
RIGG17952	RETSAT	All-trans-retinol 13 14-reductase Precursor (EC 1.3.99.23)(All-trans-13 14-dihydroretinol saturase)(RetSat) [Source:UniProtKB/Swiss-Prot;Acc:Q6NUM9]	0.850825	7.88326	3.45334	0.00177833	0.0315616	-1.51472	XP_424187.2
RIGG00950	VSNL1	Visinin-like protein 1 (VILIP)(VLP-1)(Hippocalcin-like protein 3)(HLP3) [Source:UniProtKB/Swiss-Prot;Acc:P62760]	0.850127	8.48051	4.95034	3.17146e-05	0.00185031	2.32434	NP_990586.1
RIGG00375	PDIA6	Protein disulfide-isomerase A6 Precursor (EC 5.3.4.1)(Protein disulfide isomerase P5)(Thioredoxin domain-containing protein 7) [Source:UniProtKB/Swiss-Prot;Acc:Q15084]	0.849504	10.0254	4.0369	0.000380226	0.0110005	-0.0545519	XP_001231746.1
RIGG03443	LEAP2	Liver-expressed antimicrobial peptide 2 Precursor (LEAP-2) [Source:UniProtKB/Swiss-Prot;Acc:Q969E1]	0.847527	9.92229	3.27399	0.00282024	0.0433189	-1.9469	NP_001001606.1
RIGG05778			0.844645	7.1877	4.67978	6.64498e-05	0.00311179	1.6137
RIGG04516	NR1H4	Bile acid receptor (Farnesoid X-activated receptor)(Farnesol receptor HRR-1)(Nuclear receptor subfamily 1 group H member 4)(Retinoid X receptor-interacting protein 14)(RXR-interacting protein 14) [Source:UniProtKB/Swiss-Prot;Acc:Q96RI1]	0.84306	8.97023	7.2013	7.70388e-08	2.25981e-05	8.12074	NP_989444.1
RIGG20260	ACADL	Long-chain specific acyl-CoA dehydrogenase mitochondrial Precursor (LCAD)(EC 1.3.99.13) [Source:UniProtKB/Swiss-Prot;Acc:P28330]	0.840815	12.5177	6.9617	1.43087e-07	3.32087e-05	7.52605	NP_001006511.1
RIGG14218	NEBL	Nebulette (Actin-binding Z-disk protein) [Source:UniProtKB/Swiss-Prot;Acc:O76041]	0.84056	6.52149	4.11738	0.000306192	0.00942678	0.151776	NP_989819.1
RIGG12223	C10orf104	UPF0448 protein C10orf104 [Source:UniProtKB/Swiss-Prot;Acc:Q96DE5]	0.840453	6.78775	4.91721	3.4722e-05	0.00198734	2.23723	XP_421587.2
RIGG03646			0.83993	10.7771	3.91221	0.000531005	0.0135773	-0.372229	NP_989910.1
RIGG07856	F13B	Coagulation factor XIII B chain Precursor (Protein-glutamine gamma-glutamyltransferase B chain)(Transglutaminase B chain)(Fibrin-stabilizing factor B subunit) [Source:UniProtKB/Swiss-Prot;Acc:P05160]	0.839644	8.05123	4.53133	9.96361e-05	0.00413967	1.22518	NP_001985.2
RIGG09368	GHR	Growth hormone receptor Precursor (GH receptor)(Somatotropin receptor) [Contains Growth hormone-binding protein(GH-binding protein)(GHBP)(Serum-binding protein)] [Source:UniProtKB/Swiss-Prot;Acc:P10912]	0.837099	7.04662	3.4126	0.00197601	0.0338745	-1.61372	NP_001001293.1
RIGG20455	CD36	Platelet glycoprotein 4 (Platelet glycoprotein IV)(GPIV)(Glycoprotein IIIb)(GPIIIB)(Leukocyte differentiation antigen CD36)(PAS IV)(PAS-4)(Platelet collagen receptor)(Fatty acid translocase)(FAT)(Thrombospondin receptor)(CD36 antigen) [Source:UniProtKB/Swiss-Prot;Acc:P16671]	0.83621	7.94438	4.86459	4.0097e-05	0.0022227	2.09887	NP_001025902.1
RIGG00297			0.835999	10.5213	4.69969	6.29335e-05	0.00298687	1.66588
RIGG11710	SGK3	Serine/threonine-protein kinase Sgk2 (EC 2.7.11.1)(Serum/glucocorticoid-regulated kinase 2) [Source:UniProtKB/Swiss-Prot;Acc:Q9HBY8]	0.834255	7.75175	7.35061	5.25574e-08	1.76192e-05	8.48764	XP_417346.2
RIGG10523	STOM	Erythrocyte band 7 integral membrane protein (Stomatin)(Protein 7.2b) [Source:UniProtKB/Swiss-Prot;Acc:P27105]	0.834073	8.6382	4.80124	4.76815e-05	0.00251959	1.9324	XP_415401.2
RIGG17657	MAP7	Ensconsin (Microtubule-associated protein 7)(MAP-7)(Epithelial microtubule-associated protein of 115 kDa)(E-MAP-115) [Source:UniProtKB/Swiss-Prot;Acc:Q14244]	0.833239	6.93589	7.08767	1.03247e-07	2.76024e-05	7.83958	NP_001026243.1
RIGG05419			0.832824	6.62843	5.99142	1.86785e-06	0.000224141	5.0525	NP_996757.1
RIGG05271			0.831489	7.9671	4.09727	0.000323242	0.00985119	0.10012
RIGG18562	GJA5	Gap junction alpha-5 protein (Connexin-40)(Cx40) [Source:UniProtKB/Swiss-Prot;Acc:P36382]	0.83073	6.81903	4.41786	0.000135703	0.00518271	0.929254	NP_990835.1
RIGG08124	IVD	Isovaleryl-CoA dehydrogenase mitochondrial Precursor (IVD)(EC 1.3.99.10) [Source:UniProtKB/Swiss-Prot;Acc:P26440]	0.828583	10.1645	4.48967	0.000111612	0.00448147	1.11641	XP_420942.1
RIGG12333	CD74	HLA class II histocompatibility antigen gamma chain (HLA-DR antigens-associated invariant chain)(Ia antigen-associated invariant chain)(Ii)(p33)(CD74 antigen) [Source:UniProtKB/Swiss-Prot;Acc:P04233]	0.827897	9.01889	4.79221	4.88732e-05	0.00255496	1.90869	NP_001001613.1
RIGG14434			0.826068	8.5995	3.56635	0.00132514	0.0254933	-1.23786
RIGG17367	NCALD	Neurocalcin-delta [Source:UniProtKB/Swiss-Prot;Acc:P61601]	0.820526	8.71643	4.18318	0.000256387	0.0082343	0.32111	NP_990474.1
RIGG12334	RBM5	RNA-binding protein 5 (RNA-binding motif protein 5)(Putative tumor suppressor LUCA15)(Protein G15)(Renal carcinoma antigen NY-REN-9) [Source:UniProtKB/Swiss-Prot;Acc:P52756]	0.819161	8.57718	5.12977	1.9415e-05	0.00129645	2.79648	NP_005769.1
RIGG12974	TMEM97	Transmembrane protein 97 (Protein MAC30) [Source:UniProtKB/Swiss-Prot;Acc:Q5BJF2]	0.818561	10.9691	5.04932	2.41926e-05	0.00154832	2.58477	XP_415916.1
RIGG19113	RNF144A	Probable E3 ubiquitin-protein ligase RNF144A (EC 6.3.2.-)(RING finger protein 144A)(Ubiquitin-conjugating enzyme 7-interacting protein 4)(UbcM4-interacting protein 4) [Source:UniProtKB/Swiss-Prot;Acc:P50876]	0.816421	7.28039	5.26568	1.33922e-05	0.000968643	3.15405	XP_419938.2
RIGG11398	CPPED1	Calcineurin-like phosphoesterase domain-containing protein 1 (EC 3.1.-.-)(Complete S-transactivated protein 1) [Source:UniProtKB/Swiss-Prot;Acc:Q9BRF8]	0.811571	8.36104	4.66706	6.87987e-05	0.00317949	1.58036	XP_414732.1
RIGG16349	C7orf41	UPF0452 protein C7orf41 (Protein Ells1) [Source:UniProtKB/Swiss-Prot;Acc:Q8N3F0]	0.810302	8.41743	5.90994	2.32653e-06	0.000264174	4.84083	NP_690006.2
RIGG16194	LUM	Lumican Precursor (Keratan sulfate proteoglycan lumican)(KSPG lumican) [Source:UniProtKB/Swiss-Prot;Acc:P51884]	0.808656	9.58275	3.2536	0.00297058	0.0448775	-1.99541	XP_416135.1
RIGG02545			0.807189	8.8367	3.56758	0.00132089	0.0254902	-1.23482	XP_423042.2
RIGG10851	PFKFB4	6-phosphofructo-2-kinase/fructose-2 6-biphosphatase 4 (6PF-2-K/Fru-2 6-P2ASE testis-type isozyme) [Includes 6-phosphofructo-2-kinase(EC 2.7.1.105);Fructose-2 6-bisphosphatase(EC 3.1.3.46)] [Source:UniProtKB/Swiss-Prot;Acc:Q16877]	0.806944	9.03752	3.65413	0.00105265	0.0218389	-1.0206	XP_001232888.1
RIGG03704	RNF123	E3 ubiquitin-protein ligase RNF123 (EC 6.3.2.-)(RING finger protein 123)(Kip1 ubiquitination-promoting complex protein 1) [Source:UniProtKB/Swiss-Prot;Acc:Q5XPI4]	0.805498	6.67716	4.72482	5.87576e-05	0.00285312	1.7318	NP_071347.2
RIGG00079	ARHGEF3	Rho guanine nucleotide exchange factor 3 (Exchange factor found in platelets and leukemic and neuronal tissues)(XPLN) [Source:UniProtKB/Swiss-Prot;Acc:Q9NR81]	0.805468	7.18789	4.11926	0.000304645	0.00940657	0.156606	NP_001025766.1
RIGG19620	FZD4	Frizzled-4 Precursor (Fz-4)(hFz4)(FzE4)(CD344 antigen) [Source:UniProtKB/Swiss-Prot;Acc:Q9ULV1]	0.805313	7.45167	4.09287	0.00032709	0.00991124	0.0888428	NP_989430.1
RIGG12361	GNAI2	Guanine nucleotide-binding protein G(i) alpha-2 subunit (Adenylate cyclase-inhibiting G alpha protein) [Source:UniProtKB/Swiss-Prot;Acc:P04899]	0.80502	9.80223	3.47783	0.0016689	0.0300743	-1.45502	NP_990733.1
RIGG01111	CYP4V2	Cytochrome P450 4V2 (EC 1.14.-.-) [Source:UniProtKB/Swiss-Prot;Acc:Q6ZWL3]	0.804898	8.87352	3.6401	0.0010922	0.0222951	-1.05544	NP_001001879.1
RIGG01082	NDRG1	Protein NDRG1 (N-myc downstream-regulated gene 1 protein)(Differentiation-related gene 1 protein)(DRG-1)(Reducing agents and tunicamycin-responsive protein)(RTP)(Nickel-specific induction protein Cap43)(Rit42) [Source:UniProtKB/Swiss-Prot;Acc:Q92597]	0.803768	10.4614	4.98133	2.91365e-05	0.00173342	2.40588	XP_418430.2
RIGG19575	ACAT1	Acetyl-CoA acetyltransferase mitochondrial Precursor (EC 2.3.1.9)(Acetoacetyl-CoA thiolase)(T2) [Source:UniProtKB/Swiss-Prot;Acc:P24752]	0.801433	11.8224	3.69871	0.00093601	0.020172	-0.909588	XP_417162.2
RIGG17536	NPEPPS		0.800018	9.1974	3.54849	0.00138844	0.0262829	-1.28183	XP_001234986.1
RIGG19006	NDRG1	Protein NDRG1 (N-myc downstream-regulated gene 1 protein)(Differentiation-related gene 1 protein)(DRG-1)(Reducing agents and tunicamycin-responsive protein)(RTP)(Nickel-specific induction protein Cap43)(Rit42) [Source:UniProtKB/Swiss-Prot;Acc:Q92597]	0.799989	10.3174	4.19392	0.00024905	0.0081172	0.348821	XP_418430.2
RIGG14466	MDK		0.799895	8.89949	4.1137	0.000309245	0.00950694	0.142315	XP_001233324.1
RIGG12922	SLC44A3	Choline transporter-like protein 3 (Solute carrier family 44 member 3) [Source:UniProtKB/Swiss-Prot;Acc:Q8N4M1]	0.797919	7.30658	5.84256	2.79081e-06	0.000299197	4.66544	XP_422327.2
RIGG08063	LIPC	Hepatic triacylglycerol lipase Precursor (Hepatic lipase)(HL)(EC 3.1.1.3)(Lipase member C) [Source:UniProtKB/Swiss-Prot;Acc:P11150]	0.795789	11.0314	3.20129	0.00339234	0.0490074	-2.11926	XP_425067.2
RIGG06523	SPARC	SPARC Precursor (Secreted protein acidic and rich in cysteine)(Osteonectin)(ON)(Basement-membrane protein 40)(BM-40) [Source:UniProtKB/Swiss-Prot;Acc:P09486]	0.793648	8.06802	4.47472	0.000116249	0.00462368	1.07742	NP_989741.1
RIGG08694			0.793457	8.0949	4.08182	0.000336971	0.0100685	0.0604812
RIGG02524	FAM20A	Protein FAM20A Precursor [Source:UniProtKB/Swiss-Prot;Acc:Q96MK3]	0.7916	9.32092	3.31549	0.00253652	0.0404006	-1.84775	XP_415690.2
RIGG05688			0.783276	8.3584	4.56496	9.09075e-05	0.00389893	1.31306
RIGG02907	SPR	Sepiapterin reductase (SPR)(EC 1.1.1.153) [Source:UniProtKB/Swiss-Prot;Acc:P35270]	0.782927	9.64439	4.02087	0.000396955	0.0113754	-0.0955431	XP_423038.1
RIGG20193	PDIA4	Protein disulfide-isomerase A4 Precursor (EC 5.3.4.1)(Protein ERp-72)(ERp72) [Source:UniProtKB/Swiss-Prot;Acc:P13667]	0.781049	11.1793	3.79557	0.000724375	0.0170176	-0.666908	NP_001006370.1
RIGG01784	DECR2	Peroxisomal 2 4-dienoyl-CoA reductase (pDCR)(EC 1.3.1.34)(2 4-dienoyl-CoA reductase 2) [Source:UniProtKB/Swiss-Prot;Acc:Q9NUI1]	0.779257	10.9453	3.72054	0.000883581	0.0193984	-0.855057	NP_065715.1
RIGG12284			0.777931	11.9289	3.53881	0.00142397	0.0267067	-1.30564	XP_414685.1
RIGG09073	EGF	Pro-epidermal growth factor Precursor (EGF) [Contains Epidermal growth factor(Urogastrone)] [Source:UniProtKB/Swiss-Prot;Acc:P01133]	0.776936	6.06603	4.85124	4.15875e-05	0.00228137	2.0638	NP_001001292.1
RIGG18578	GBE1	1 4-alpha-glucan-branching enzyme (EC 2.4.1.18)(Glycogen-branching enzyme)(Brancher enzyme) [Source:UniProtKB/Swiss-Prot;Acc:Q04446]	0.7765	8.55171	3.95798	0.00046984	0.0125927	-0.255916	XP_425536.2
RIGG00240	SAMD11	Sterile alpha motif domain-containing protein 11 [Source:UniProtKB/Swiss-Prot;Acc:Q96NU1]	0.775784	7.22658	4.58913	8.51058e-05	0.00372912	1.3763	NP_689699.2
RIGG18059			0.774642	11.8582	3.90061	0.000547707	0.0138534	-0.401646
RIGG05564			0.774378	8.11169	3.49052	0.00161476	0.029324	-1.42401
RIGG12378			0.772048	8.72305	3.70124	0.000929796	0.020079	-0.903289
RIGG17972	PTMS	Parathymosin [Source:UniProtKB/Swiss-Prot;Acc:P20962]	0.771312	9.30381	5.37641	9.89927e-06	0.000777221	3.44516	XP_429565.2
RIGG07875	MCCC2	Methylcrotonoyl-CoA carboxylase beta chain mitochondrial Precursor (MCCase subunit beta)(EC 6.4.1.4)(3-methylcrotonyl-CoA:carbon dioxide ligase subunit beta)(3-methylcrotonyl-CoA carboxylase non-biotin-containing subunit)(3-methylcrotonyl-CoA carboxylase 2) [Source:UniProtKB/Swiss-Prot;Acc:Q9HCC0]	0.771162	8.89933	7.10018	9.99631e-08	2.70669e-05	7.87063	XP_001233303.1
RIGG05621			0.770809	11.1729	3.45126	0.00178795	0.0316012	-1.5198	XP_001231971.1
RIGG02978	BSG	Basigin Precursor (Leukocyte activation antigen M6)(Collagenase stimulatory factor)(Extracellular matrix metalloproteinase inducer)(EMMPRIN)(5F7)(Tumor cell-derived collagenase stimulatory factor)(TCSF)(OK blood group antigen)(CD147 antigen) [Source:UniProtKB/Swiss-Prot;Acc:P35613]	0.769792	11.7045	4.42575	0.000132819	0.00510954	0.949815	XP_001233700.1
RIGG13313			0.768633	9.96177	3.96217	0.000464597	0.0125174	-0.245245	NP_990696.1
RIGG01476			0.767709	8.50392	3.8532	0.000621485	0.0151614	-0.52162
RIGG07831	NR1H5P		0.766142	8.23871	5.00727	2.71411e-05	0.00164718	2.47412	XP_418014.2
RIGG05221	PYROXD2	Pyridine nucleotide-disulfide oxidoreductase domain-containing protein 2 (EC 1.-.-.-) [Source:UniProtKB/Swiss-Prot;Acc:Q8N2H3]	0.765062	6.4321	5.09558	2.13176e-05	0.00139389	2.70651	XP_423118.2
RIGG07272	C2orf43	UPF0554 protein C2orf43 [Source:UniProtKB/Swiss-Prot;Acc:Q9H6V9]	0.764736	8.5248	3.65287	0.00105616	0.0218472	-1.02374	NP_001026264.1
RIGG08511	MYO1B	Myosin-Ib (Myosin I alpha)(MMI-alpha)(MMIa)(MYH-1c) [Source:UniProtKB/Swiss-Prot;Acc:O43795]	0.761761	7.93398	3.60674	0.00119218	0.0236412	-1.13813	NP_001123630.1
RIGG00667			0.761114	8.18928	3.75413	0.000808483	0.0182019	-0.770978
RIGG07770	GFRA2		0.760462	7.95093	3.95496	0.000473654	0.0126467	-0.263602	NP_990432.1
RIGG04311	OPTN	Optineurin (Optic neuropathy-inducing protein)(E3-14.7K-interacting protein)(FIP-2)(Huntingtin-interacting protein L)(Huntingtin yeast partner L)(NEMO-related protein)(Transcription factor IIIA-interacting protein)(TFIIIA-IntP) [Source:UniProtKB/Swiss-Prot;Acc:Q96CV9]	0.75923	8.9709	5.20419	1.58416e-05	0.00111154	2.99231	NP_989567.1
RIGG20399			0.75889	7.97723	4.12051	0.000303619	0.00938864	0.15982
RIGG19794			0.757036	8.67102	3.40141	0.0020339	0.0346693	-1.64082	XP_423042.2
RIGG07061			0.756288	7.74755	4.24896	0.000214604	0.00730503	0.490963
RIGG16061	CBX3	Chromobox protein homolog 3 (Heterochromatin protein 1 homolog gamma)(HP1 gamma)(Modifier 2 protein)(HECH) [Source:UniProtKB/Swiss-Prot;Acc:Q13185]	0.753459	8.47315	3.78974	0.000735667	0.0171493	-0.681568	NP_989974.1
RIGG11037	IGFALS	Insulin-like growth factor-binding protein complex acid labile chain Precursor (ALS) [Source:UniProtKB/Swiss-Prot;Acc:P35858]	0.752889	6.97175	3.65312	0.00105546	0.0218472	-1.02312	XP_425222.2
RIGG11836	C1orf144	UPF0485 protein C1orf144 (Putative MAPK-activating protein PM18/PM20/PM22) [Source:UniProtKB/Swiss-Prot;Acc:Q7Z422]	0.752041	8.61188	5.09178	2.15405e-05	0.0013998	2.69649	NP_001026051.1
RIGG20204	MCFD2	Multiple coagulation factor deficiency protein 2 Precursor (Neural stem cell-derived neuronal survival protein) [Source:UniProtKB/Swiss-Prot;Acc:Q8NI22]	0.749066	10.6648	3.36936	0.00220899	0.0368515	-1.71827	NP_001006400.1
RIGG04004	KIFC3	Kinesin-like protein KIFC3 [Source:UniProtKB/Swiss-Prot;Acc:Q9BVG8]	0.748157	6.97168	5.51707	6.74802e-06	0.00058603	3.81441	XP_413996.2
RIGG03805	GPRC5C	G-protein coupled receptor family C group 5 member C Precursor (Retinoic acid-induced gene 3 protein)(RAIG-3) [Source:UniProtKB/Swiss-Prot;Acc:Q9NQ84]	0.747152	9.87965	3.32563	0.0024715	0.0396641	-1.82344	XP_425386.2
RIGG15118	CDK6	Cell division protein kinase 6 (EC 2.7.11.22)(Serine/threonine-protein kinase PLSTIRE) [Source:UniProtKB/Swiss-Prot;Acc:Q00534]	0.745177	8.82153	4.49725	0.00010933	0.00440657	1.13621	NP_001007893.1
RIGG16811	PYGL	Glycogen phosphorylase liver form (EC 2.4.1.1) [Source:UniProtKB/Swiss-Prot;Acc:P06737]	0.745156	9.66601	3.5951	0.00122909	0.0241698	-1.1669	NP_989723.1
RIGG19002	C21orf33	ES1 protein homolog mitochondrial Precursor (Protein KNP-I)(Protein GT335) [Source:UniProtKB/Swiss-Prot;Acc:P30042]	0.74498	11.1903	7.04821	1.14337e-07	2.92048e-05	7.74158	NP_001025969.1
RIGG17545	DLC1	Rho GTPase-activating protein 7 (Rho-type GTPase-activating protein 7)(Deleted in liver cancer 1 protein)(Dlc-1)(StAR-related lipid transfer protein 12)(START domain-containing protein 12)(StARD12)(HP protein) [Source:UniProtKB/Swiss-Prot;Acc:Q96QB1]	0.743911	6.96204	3.57317	0.00130171	0.0252454	-1.22104	XP_420693.2
RIGG05727	GCNT7	Beta-1 3-galactosyl-O-glycosyl-glycoprotein beta-1 6-N-acetylglucosaminyltransferase 7 (EC 2.4.1.-) [Source:UniProtKB/Swiss-Prot;Acc:Q6ZNI0]	0.742542	7.99066	4.22864	0.000226734	0.00761308	0.438448	NP_542182.1
RIGG08486	CNNM1	Metal transporter CNNM1 (Cyclin-M1)(Ancient conserved domain-containing protein 1) [Source:UniProtKB/Swiss-Prot;Acc:Q9NRU3]	0.742127	7.19973	6.64812	3.249e-07	5.67098e-05	6.73733	NP_065081.2
RIGG19645	CCND2	G1/S-specific cyclin-D2 [Source:UniProtKB/Swiss-Prot;Acc:P30279]	0.740506	8.00882	6.84081	1.96042e-07	4.01981e-05	7.22334	NP_989544.1
RIGG19109	COLEC11	Collectin-11 Precursor (Collectin kidney protein 1)(CL-K1) [Source:UniProtKB/Swiss-Prot;Acc:Q9BWP8]	0.739754	7.3873	5.27868	1.29251e-05	0.000954466	3.18825	NP_001038130.1
RIGG14792	RNF208	RING finger protein 208 [Source:UniProtKB/Swiss-Prot;Acc:Q9H0X6]	0.739592	7.77147	4.70257	6.24403e-05	0.00297013	1.67343	XP_415552.1
RIGG09642	FOXO1	Forkhead box protein O1 (Forkhead box protein O1A)(Forkhead in rhabdomyosarcoma) [Source:UniProtKB/Swiss-Prot;Acc:Q12778]	0.736473	7.42128	4.4538	0.000123062	0.00483098	1.02287	NP_989659.1
RIGG19879			0.732582	6.39966	7.79814	1.6981e-08	8.96598e-06	9.56959
RIGG19032	PRRG1	Transmembrane gamma-carboxyglutamic acid protein 1 Precursor (Proline-rich gamma-carboxyglutamic acid protein 1)(Proline-rich Gla protein 1) [Source:UniProtKB/Swiss-Prot;Acc:O14668]	0.732052	7.16982	3.64845	0.00106849	0.0219946	-1.03471	XP_416784.2
RIGG00322	PRPS2	Ribose-phosphate pyrophosphokinase 2 (EC 2.7.6.1)(Phosphoribosyl pyrophosphate synthetase II)(PRS-II)(PPRibP) [Source:UniProtKB/Swiss-Prot;Acc:P11908]	0.731009	12.8697	5.04575	2.44298e-05	0.00155409	2.57538	NP_001006264.1
RIGG19257	XG	Glycoprotein Xg Precursor (Protein PBDX) [Source:UniProtKB/Swiss-Prot;Acc:P55808]	0.729238	5.68321	6.51192	4.65411e-07	7.44657e-05	6.39136	XP_429600.1
RIGG19807			0.7256	9.26074	7.31483	5.75874e-08	1.87115e-05	8.39998
RIGG11643	RXRG	Retinoic acid receptor RXR-gamma (Retinoid X receptor gamma)(Nuclear receptor subfamily 2 group B member 3) [Source:UniProtKB/Swiss-Prot;Acc:P48443]	0.722786	6.99432	3.93406	0.000500884	0.0130715	-0.316738	NP_990625.1
RIGG12109			0.721859	9.47994	6.48245	5.03176e-07	7.93065e-05	6.31624	XP_420155.1
RIGG04654	ITPK1	Inositol-tetrakisphosphate 1-kinase (EC 2.7.1.134)(Inositol-triphosphate 5/6-kinase)(EC 2.7.1.159)(Inositol 1 3 4-trisphosphate 5/6-kinase)(Ins(1 3 4)P(3) 5/6-kinase) [Source:UniProtKB/Swiss-Prot;Acc:Q13572]	0.721018	7.49841	3.22505	0.00319412	0.0471003	-2.06313	NP_001012606.1
RIGG15345			0.719704	9.1107	3.77335	0.000768349	0.0176195	-0.722754
RIGG15586			0.717767	6.26328	4.19913	0.000245571	0.00802415	0.362251	NP_990263.1
RIGG05680			0.716701	8.54054	4.22093	0.000231514	0.00774851	0.418525
RIGG18699	PTGR1	Prostaglandin reductase 1 (PRG-1)(EC 1.3.1.-)(NADP-dependent leukotriene B4 12-hydroxydehydrogenase)(EC 1.3.1.74)(15-oxoprostaglandin 13-reductase)(EC 1.3.1.48) [Source:UniProtKB/Swiss-Prot;Acc:Q14914]	0.715051	10.8497	4.61181	7.99988e-05	0.00354209	1.43565	NP_001026606.1
RIGG10483			0.713867	11.1487	3.44706	0.00180752	0.0317549	-1.53002
RIGG04318	COL4A2	Collagen alpha-2(IV) chain Precursor [Contains Canstatin] [Source:UniProtKB/Swiss-Prot;Acc:P08572]	0.713821	7.50116	3.76403	0.000787556	0.0178852	-0.746142	XP_416952.2
RIGG14714			0.713019	13.4482	4.34226	0.000166643	0.00602654	0.732731
RIGG00199	GORASP1	Golgi reassembly-stacking protein 1 (Golgi reassembly-stacking protein of 65 kDa)(GRASP65)(Golgi peripheral membrane protein p65)(Golgi phosphoprotein 5)(GOLPH5) [Source:UniProtKB/Swiss-Prot;Acc:Q9BQQ3]	0.711383	8.5552	5.45842	7.91631e-06	0.000646844	3.66053	NP_001026134.1
RIGG08692	DPP7	Dipeptidyl-peptidase 2 Precursor (EC 3.4.14.2)(Dipeptidyl-peptidase II)(DPP II)(Dipeptidyl aminopeptidase II)(Quiescent cell proline dipeptidase)(Dipeptidyl peptidase 7) [Source:UniProtKB/Swiss-Prot;Acc:Q9UHL4]	0.711105	8.40204	9.93188	1.11113e-10	1.23511e-07	14.3332	XP_415570.2
RIGG04357	DEK	Protein DEK [Source:UniProtKB/Swiss-Prot;Acc:P35659]	0.710267	9.04768	3.25152	0.00298635	0.0449869	-2.00035	NP_001012578.1
RIGG06495			0.709345	7.40189	3.53087	0.00145375	0.0271229	-1.32513
RIGG00461			0.708525	6.51782	4.93146	3.33949e-05	0.0019218	2.2747	XP_415779.2
RIGG15188	GPHN	Gephyrin [Source:UniProtKB/Swiss-Prot;Acc:Q9NQX3]	0.707817	8.38317	3.33556	0.00240936	0.0389631	-1.79961	NP_001026720.1
RIGG16439	ACAD11	Acyl-CoA dehydrogenase family member 11 (ACAD-11) [Source:UniProtKB/Swiss-Prot;Acc:Q709F0]	0.707395	8.47259	4.85127	4.15842e-05	0.00228137	2.06387	NP_001006367.1
RIGG19811	COL14A1	Collagen alpha-1(XIV) chain Precursor (Undulin) [Source:UniProtKB/Swiss-Prot;Acc:Q05707]	0.706983	7.45524	4.04183	0.000375228	0.010961	-0.0419536	NP_990665.1
RIGG13895	MAGI1	Membrane-associated guanylate kinase WW and PDZ domain-containing protein 1 (BAI1-associated protein 1)(BAP-1)(Membrane-associated guanylate kinase inverted 1)(MAGI-1)(Atrophin-1-interacting protein 3)(AIP3)(WW domain-containing protein 3)(WWP3)(Trinucleotide repeat-containing gene 19 protein) [Source:UniProtKB/Swiss-Prot;Acc:Q96QZ7]	0.70649	7.07012	5.12706	1.95594e-05	0.00129904	2.78935	NP_001028229.1
RIGG09816	PRNP	Major prion protein Precursor (PrP)(PrP27-30)(PrP33-35C)(ASCR)(CD230 antigen) [Source:UniProtKB/Swiss-Prot;Acc:P04156]	0.704295	7.6356	3.7485	0.000820624	0.0183597	-0.785092	NP_990796.1
RIGG00880	DDX17	Probable ATP-dependent RNA helicase DDX17 (EC 3.6.1.-)(DEAD box protein 17)(RNA-dependent helicase p72)(DEAD box protein p72) [Source:UniProtKB/Swiss-Prot;Acc:Q92841]	0.704181	10.3844	3.52258	0.0014855	0.0274457	-1.34548	XP_416260.2
RIGG13932			0.70387	6.48464	4.15536	0.000276388	0.00868423	0.24944
RIGG16119			0.70262	8.04007	3.39591	0.00206295	0.0350237	-1.65412
RIGG06882	CRLS1	Cardiolipin synthetase (EC 2.7.8.-)(Cardiolipin synthase)(CLS)(Protein GCD10 homolog) [Source:UniProtKB/Swiss-Prot;Acc:Q9UJA2]	0.70162	9.44243	4.32598	0.000174171	0.00622417	0.69048	XP_426115.2
RIGG03605	GPLD1	Phosphatidylinositol-glycan-specific phospholipase D Precursor (PI-G PLD)(EC 3.1.4.50)(Glycoprotein phospholipase D)(Glycosyl-phosphatidylinositol-specific phospholipase D)(GPI-specific phospholipase D)(GPI-PLD) [Source:UniProtKB/Swiss-Prot;Acc:P80108]	0.699595	7.22548	3.97019	0.000454733	0.0124553	-0.224837	XP_418910.2
RIGG09982			0.698678	11.3912	3.42268	0.0019252	0.033192	-1.58927
RIGG15171	CPE	Carboxypeptidase E Precursor (CPE)(EC 3.4.17.10)(Carboxypeptidase H)(CPH)(Enkephalin convertase)(Prohormone-processing carboxypeptidase) [Source:UniProtKB/Swiss-Prot;Acc:P16870]	0.696378	8.00531	4.7149	6.03712e-05	0.00289768	1.70579	XP_420392.2
RIGG11320	LMAN1	Protein ERGIC-53 Precursor (ER-Golgi intermediate compartment 53 kDa protein)(Lectin mannose-binding 1)(Gp58)(Intracellular mannose-specific lectin MR60) [Source:UniProtKB/Swiss-Prot;Acc:P49257]	0.694026	9.7364	4.28823	0.000192947	0.00674675	0.592608	NP_001026570.1
RIGG11031	SORD	Sorbitol dehydrogenase (EC 1.1.1.14)(L-iditol 2-dehydrogenase) [Source:UniProtKB/Swiss-Prot;Acc:Q00796]	0.693813	9.4257	5.09184	2.15366e-05	0.0013998	2.69667	XP_413719.1
RIGG08452	ACOX2	Peroxisomal acyl-coenzyme A oxidase 2 (EC 1.17.99.3)(3-alpha 7-alpha 12-alpha-trihydroxy-5-beta-cholestanoyl-CoA 24-hydroxylase)(3-alpha 7-alpha 12-alpha-trihydroxy-5-beta-cholestanoyl-CoA oxidase)(Trihydroxycoprostanoyl-CoA oxidase)(THCA-CoA oxidase)(THCCox) [Source:UniProtKB/Swiss-Prot;Acc:Q99424]	0.691861	9.68511	4.08854	0.000330928	0.00994617	0.0777248	XP_414406.1
RIGG16004	ACSS3	Acyl-CoA synthetase short-chain family member 3 mitochondrial Precursor (EC 6.2.1.1) [Source:UniProtKB/Swiss-Prot;Acc:Q9H6R3]	0.691562	7.93425	3.92562	0.00051232	0.013264	-0.338193	XP_416118.2
RIGG20177	NT5C3L	Cytosolic 5'-nucleotidase III-like protein (cN-III-like protein)(EC 3.1.3.5) [Source:UniProtKB/Swiss-Prot;Acc:Q969T7]	0.690105	8.49387	5.02182	2.60819e-05	0.00162493	2.51242	NP_001006334.1
RIGG00140			0.689069	9.284	5.24119	1.43187e-05	0.00103212	3.08963
RIGG11466	AGPHD1	Aminoglycoside phosphotransferase domain-containing protein 1 (EC 2.7.1.-) [Source:UniProtKB/Swiss-Prot;Acc:A2RU49]	0.68659	9.28141	4.66974	6.82969e-05	0.00317018	1.58738	XP_413743.1
RIGG19801			0.685996	5.59065	4.484	0.000113348	0.00452535	1.10163
RIGG02298			0.684401	7.94437	3.73408	0.000852529	0.0188581	-0.8212
RIGG08423	ACSF2	Acyl-CoA synthetase family member 2 mitochondrial Precursor (EC 6.2.1.-) [Source:UniProtKB/Swiss-Prot;Acc:Q96CM8]	0.683386	8.46716	3.88219	0.000575285	0.0143269	-0.448298	XP_420105.2
RIGG03700			0.682812	9.59802	3.91654	0.000524895	0.0134536	-0.361234
RIGG04757	HS6ST1	Heparan-sulfate 6-O-sulfotransferase 1 (HS6ST-1)(EC 2.8.2.-) [Source:UniProtKB/Swiss-Prot;Acc:O60243]	0.680994	7.08369	4.39007	0.00014635	0.00545134	0.856959	NP_989813.1
RIGG15489	DDOST	Dolichyl-diphosphooligosaccharide--protein glycosyltransferase 48 kDa subunit Precursor (Oligosaccharyl transferase 48 kDa subunit)(DDOST 48 kDa subunit)(EC 2.4.1.119) [Source:UniProtKB/Swiss-Prot;Acc:P39656]	0.680891	10.1622	4.71326	6.06427e-05	0.00289768	1.70148	XP_423294.2
RIGG09720	GNAI3	Guanine nucleotide-binding protein G(k) subunit alpha (G(i) alpha-3) [Source:UniProtKB/Swiss-Prot;Acc:P08754]	0.679574	9.39899	4.35089	0.000162786	0.00592766	0.755128	NP_006487.1
RIGG04709			0.678975	10.7111	3.35767	0.00227636	0.0374592	-1.74642	XP_001236849.1
RIGG09631	EDNRB	Endothelin B receptor Precursor (ET-B)(Endothelin receptor non-selective type) [Source:UniProtKB/Swiss-Prot;Acc:P24530]	0.678803	8.02116	4.77039	5.1877e-05	0.00262942	1.8514	XP_417001.2
RIGG10291	AP3D1	AP-3 complex subunit delta-1 (Adapter-related protein complex 3 subunit delta-1)(AP-3 complex subunit delta)(Delta-adaptin) [Source:UniProtKB/Swiss-Prot;Acc:O14617]	0.675718	7.67654	4.71627	6.01456e-05	0.00289768	1.70938	NP_003929.4
RIGG12661			0.675469	9.21428	3.19978	0.00340538	0.0491604	-2.12284
RIGG17217	FOXS1	Forkhead box protein S1 (Forkhead-related transcription factor 10)(FREAC-10)(Forkhead-like 18 protein) [Source:UniProtKB/Swiss-Prot;Acc:O43638]	0.675441	5.96265	4.54432	9.61683e-05	0.00404597	1.25913	NP_004109.1
RIGG03683	NDRG1	Protein NDRG1 (N-myc downstream-regulated gene 1 protein)(Differentiation-related gene 1 protein)(DRG-1)(Reducing agents and tunicamycin-responsive protein)(RTP)(Nickel-specific induction protein Cap43)(Rit42) [Source:UniProtKB/Swiss-Prot;Acc:Q92597]	0.672742	10.5188	3.24932	0.00300311	0.0451659	-2.00558	XP_418430.2
RIGG04454	CREB3L3	Cyclic AMP-responsive element-binding protein 3-like protein 3 (cAMP-responsive element-binding protein 3-like protein 3)(Transcription factor CREB-H) [Contains Processed cyclic AMP-responsive element-binding protein 3-like protein 3] [Source:UniProtKB/Swiss-Prot;Acc:Q68CJ9]	0.672706	8.9388	3.63751	0.00109968	0.022332	-1.06189	XP_425893.1
RIGG02692	CCNI	Cyclin-I [Source:UniProtKB/Swiss-Prot;Acc:Q14094]	0.670513	9.87558	3.51601	0.00151114	0.0278008	-1.36159	XP_420590.1
RIGG19471	ITM2B	Integral membrane protein 2B (Transmembrane protein BRI) [Contains ABri/ADan amyloid peptide] [Source:UniProtKB/Swiss-Prot;Acc:Q9Y287]	0.67019	10.02	4.04675	0.000370297	0.0108621	-0.0293574	NP_990416.1
RIGG08914	NFIA	Nuclear factor 1 A-type (Nuclear factor 1/A)(NF1-A)(NFI-A)(NF-I/A)(CCAAT-box-binding transcription factor)(CTF)(TGGCA-binding protein) [Source:UniProtKB/Swiss-Prot;Acc:Q12857]	0.669631	7.10671	4.01746	0.000400605	0.0114318	-0.104255	NP_990604.1
RIGG15243	RSRC1	Arginine/serine-rich coiled-coil protein 1 [Source:UniProtKB/Swiss-Prot;Acc:Q96IZ7]	0.668863	6.1895	4.77092	5.1802e-05	0.00262942	1.85279	XP_422823.2
RIGG19366	LAMP1	Lysosome-associated membrane glycoprotein 1 Precursor (LAMP-1)(CD107 antigen-like family member A)(CD107a antigen) [Source:UniProtKB/Swiss-Prot;Acc:P11279]	0.668579	11.6479	5.82609	2.9178e-06	0.000309668	4.62254	NP_990614.1
RIGG14308	NAMPT		0.665054	7.70439	3.66045	0.00103529	0.0215847	-1.00489	NP_001025899.1
RIGG16680	ATF4	Cyclic AMP-dependent transcription factor ATF-4 (cAMP-dependent transcription factor ATF-4)(Activating transcription factor 4)(DNA-binding protein TAXREB67)(Cyclic AMP-responsive element-binding protein 2)(cAMP-responsive element-binding protein 2)(CREB-2) [Source:UniProtKB/Swiss-Prot;Acc:P18848]	0.665005	10.5273	3.87094	0.000592811	0.0146606	-0.476789	NP_990211.1
RIGG06924	CD276	CD276 antigen Precursor (Costimulatory molecule)(B7 homolog 3)(B7-H3)(4Ig-B7-H3)(CD276 antigen) [Source:UniProtKB/Swiss-Prot;Acc:Q5ZPR3]	0.664884	8.03543	4.51114	0.000105272	0.00430046	1.17245	XP_413702.2
RIGG10408	RUNX3	Runt-related transcription factor 3 (Core-binding factor subunit alpha-3)(CBF-alpha-3)(Acute myeloid leukemia 2 protein)(Oncogene AML-2)(Polyomavirus enhancer-binding protein 2 alpha C subunit)(PEBP2-alpha C)(PEA2-alpha C)(SL3-3 enhancer factor 1 alpha C subunit)(SL3/AKV core-binding factor alpha C subunit) [Source:UniProtKB/Swiss-Prot;Acc:Q13761]	0.659844	8.79337	6.48578	4.98754e-07	7.92006e-05	6.32474	XP_001232978.1
RIGG08995	SMARCAL1	SWI/SNF-related matrix-associated actin-dependent regulator of chromatin subfamily A-like protein 1 (EC 3.6.1.-)(Sucrose nonfermenting protein 2-like 1)(HepA-related protein)(hHARP) [Source:UniProtKB/Swiss-Prot;Acc:Q9NZC9]	0.658483	7.15462	4.93626	3.29597e-05	0.00190194	2.28731	NP_001120679.1
RIGG08213	WNT9A	Protein Wnt-9a Precursor (Wnt-14) [Source:UniProtKB/Swiss-Prot;Acc:O14904]	0.658089	8.18183	4.35928	0.000159117	0.00581411	0.776933	NP_990312.1
RIGG16715	FKBP9	FK506-binding protein 9 Precursor (EC 5.2.1.8)(Peptidyl-prolyl cis-trans isomerase)(PPIase)(Rotamase) [Source:UniProtKB/Swiss-Prot;Acc:O95302]	0.657993	7.78229	3.77432	0.000766378	0.0176125	-0.72032	NP_990178.1
RIGG05172			0.657939	9.12373	3.21501	0.00327649	0.0480553	-2.08687
RIGG04792	TNIP1	TNFAIP3-interacting protein 1 (Nef-associated factor 1)(Naf1)(HIV-1 Nef-interacting protein)(Virion-associated nuclear shuttling protein)(VAN)(hVAN)(Nip40-1) [Source:UniProtKB/Swiss-Prot;Acc:Q15025]	0.656963	7.56037	3.48841	0.00162367	0.0294403	-1.42918	NP_006049.3
RIGG00671			0.656216	6.48267	4.0392	0.000377883	0.010993	-0.0486671
RIGG10603	ACAD8	Isobutyryl-CoA dehydrogenase mitochondrial Precursor (EC 1.3.99.-)(Acyl-CoA dehydrogenase family member 8)(ACAD-8)(Activator-recruited cofactor 42 kDa component)(ARC42) [Source:UniProtKB/Swiss-Prot;Acc:Q9UKU7]	0.654384	8.46346	3.87685	0.000583545	0.0144823	-0.461833	XP_417879.2
RIGG02664	YPEL1	Protein yippee-like 1 [Source:UniProtKB/Swiss-Prot;Acc:O60688]	0.654049	8.36372	4.25438	0.000211479	0.00721557	0.504976	XP_415068.1
RIGG19050	BMP5	Bone morphogenetic protein 5 Precursor (BMP-5) [Source:UniProtKB/Swiss-Prot;Acc:P22003]	0.653363	6.9844	3.34147	0.00237309	0.0385833	-1.7854	NP_990479.1
RIGG15273			0.652685	8.0811	3.32296	0.00248845	0.0398486	-1.82984
RIGG11430	RAMP2	Receptor activity-modifying protein 2 Precursor (Calcitonin-receptor-like receptor activity-modifying protein 2)(CRLR activity-modifying protein 2) [Source:UniProtKB/Swiss-Prot;Acc:O60895]	0.652359	9.72085	4.93977	3.26445e-05	0.00188891	2.29655	XP_418143.2
RIGG07548	FNDC1	Fibronectin type III domain-containing protein 1 Precursor (Expressed in synovial lining protein)(Activation-associated cDNA protein) [Source:UniProtKB/Swiss-Prot;Acc:Q4ZHG4]	0.652245	6.45593	4.08002	0.000338602	0.0100864	0.0558792	XP_419627.2
RIGG19353	SULT1C4	Sulfotransferase 1C4 (SULT1C)(EC 2.8.2.-)(Sulfotransferase 1C2)(SULT1C#2) [Source:UniProtKB/Swiss-Prot;Acc:O75897]	0.652088	12.4626	3.96021	0.000467045	0.0125337	-0.250243	NP_989932.1
RIGG06883	C1orf63	UPF0471 protein C1orf63 [Source:UniProtKB/Swiss-Prot;Acc:Q9BUV0]	0.652004	7.08528	6.23892	9.61791e-07	0.000134862	5.69218	XP_001236837.1
RIGG00862			0.651427	7.952	3.40632	0.0020083	0.0342888	-1.62893
RIGG14867	ISM1	Isthmin-1 Precursor [Source:UniProtKB/Swiss-Prot;Acc:B1AKI9]	0.650811	6.0661	3.99732	0.000422834	0.0118125	-0.15565	XP_415036.2
RIGG03572	PPP2R5A	Serine/threonine-protein phosphatase 2A 56 kDa regulatory subunit alpha isoform (PP2A B subunit B' alpha isoform)(PP2A B subunit B56 alpha isoform)(PP2A B subunit PR61 alpha isoform)(PP2A B subunit R5 alpha isoform) [Source:UniProtKB/Swiss-Prot;Acc:Q15172]	0.648784	6.27518	5.26677	1.33524e-05	0.000968643	3.15692	XP_419432.2
RIGG08446	CPN1	Carboxypeptidase N catalytic chain Precursor (CPN)(EC 3.4.17.3)(Carboxypeptidase N polypeptide 1)(Carboxypeptidase N small subunit)(Lysine carboxypeptidase)(Arginine carboxypeptidase)(Kininase-1)(Serum carboxypeptidase N)(SCPN)(Anaphylatoxin inactivator)(Plasma carboxypeptidase B) [Source:UniProtKB/Swiss-Prot;Acc:P15169]	0.648652	12.5878	3.74718	0.000823489	0.0184043	-0.788392	XP_001231836.1
RIGG00413	RBM5	RNA-binding protein 5 (RNA-binding motif protein 5)(Putative tumor suppressor LUCA15)(Protein G15)(Renal carcinoma antigen NY-REN-9) [Source:UniProtKB/Swiss-Prot;Acc:P52756]	0.648362	9.74003	3.65293	0.00105599	0.0218472	-1.02359	NP_005769.1
RIGG14578	POLR1B	DNA-directed RNA polymerase I subunit RPA2 (RNA polymerase I subunit 2)(EC 2.7.7.6)(DNA-directed RNA polymerase I 135 kDa polypeptide)(RPA135) [Source:UniProtKB/Swiss-Prot;Acc:Q9H9Y6]	0.647948	7.21015	6.88066	1.76685e-07	3.73158e-05	7.3233	XP_415007.2
RIGG10002			0.646735	7.66072	4.2577	0.000209587	0.00716258	0.513563	XP_001232582.1
RIGG18681			0.643855	7.36265	3.30307	0.0026184	0.0412421	-1.87747
RIGG01499	SH3YL1	SH3 domain-containing YSC84-like protein 1 [Source:UniProtKB/Swiss-Prot;Acc:Q96HL8]	0.643693	7.34135	4.01116	0.000407427	0.0115501	-0.120327	XP_419926.1
RIGG03816			0.643016	6.41076	5.50213	7.02793e-06	0.000600931	3.77524
RIGG07223			0.642671	6.68706	3.54282	0.00140915	0.0265015	-1.29578
RIGG03343			0.640489	7.62777	7.42499	4.34848e-08	1.58344e-05	8.66933
RIGG02541	COL4A1	Collagen alpha-1(IV) chain Precursor (Arresten) [Source:UniProtKB/Swiss-Prot;Acc:P02462]	0.640306	6.61438	4.63652	7.47825e-05	0.0033668	1.50033	XP_416951.2
RIGG16937	FBXO7	F-box only protein 7 [Source:UniProtKB/Swiss-Prot;Acc:Q9Y3I1]	0.639461	7.338	4.63059	7.60029e-05	0.00340803	1.4848	NP_001012555.1
RIGG09545	DMD	Dystrophin [Source:UniProtKB/Swiss-Prot;Acc:P11532]	0.639252	7.89481	6.13487	1.27056e-06	0.000163623	5.42389	NP_990630.1
RIGG14668	RSU1		0.638583	8.62835	4.08953	0.000330049	0.00994617	0.0802602	XP_418627.2
RIGG02314			0.637274	6.56051	3.73253	0.000856038	0.0188762	-0.825088
RIGG04218	UCN3	Urocortin-3 Precursor (Urocortin III)(Ucn III)(Stresscopin) [Source:UniProtKB/Swiss-Prot;Acc:Q969E3]	0.636509	7.90846	3.99632	0.00042398	0.0118289	-0.158226	XP_001231711.1
RIGG08492	CCND1	G1/S-specific cyclin-D1 (PRAD1 oncogene)(BCL-1 oncogene) [Source:UniProtKB/Swiss-Prot;Acc:P24385]	0.635983	8.73281	3.99934	0.000420559	0.0117801	-0.150516	NP_990712.1
RIGG05753	MAP4K4	Mitogen-activated protein kinase kinase kinase kinase 4 (EC 2.7.11.1)(MAPK/ERK kinase kinase kinase 4)(MEK kinase kinase 4)(MEKKK 4)(HPK/GCK-like kinase HGK)(Nck-interacting kinase) [Source:UniProtKB/Swiss-Prot;Acc:O95819]	0.634893	6.74542	4.39254	0.00014537	0.005434	0.863389	XP_001232539.1
RIGG07241			0.632001	6.38804	5.01115	2.68546e-05	0.00163922	2.48433
RIGG19100	SMS	Spermine synthase (SPMSY)(EC 2.5.1.22)(Spermidine aminopropyltransferase) [Source:UniProtKB/Swiss-Prot;Acc:P52788]	0.631545	8.74159	5.04338	2.45889e-05	0.00155485	2.56913	NP_001025974.1
RIGG14787	GIPC2	PDZ domain-containing protein GIPC2 [Source:UniProtKB/Swiss-Prot;Acc:Q8TF65]	0.629883	6.92261	4.2091	0.000239038	0.00792539	0.387993	XP_422385.1
RIGG11959	LONP2	Peroxisomal Lon protease homolog 2 (EC 3.4.21.-)(Lon protease-like protein 2)(Lon protease 2)(Peroxisomal Lon protease) [Source:UniProtKB/Swiss-Prot;Acc:Q86WA8]	0.627942	8.1111	3.22538	0.00319142	0.0471003	-2.06234	XP_414106.2
RIGG02750	PEBP1	Phosphatidylethanolamine-binding protein 1 (PEBP-1)(Prostatic-binding protein)(HCNPpp)(Neuropolypeptide h3)(Raf kinase inhibitor protein)(RKIP) [Contains Hippocampal cholinergic neurostimulating peptide(HCNP)] [Source:UniProtKB/Swiss-Prot;Acc:P30086]	0.627935	11.3367	3.63775	0.00109898	0.022332	-1.06129	XP_415283.1
RIGG11877	DAB2	Disabled homolog 2 (Differentially-expressed protein 2)(DOC-2) [Source:UniProtKB/Swiss-Prot;Acc:P98082]	0.627054	7.59728	3.75377	0.00080926	0.0182019	-0.771888	NP_001334.2
RIGG12677	AQP1	Aquaporin-1 (AQP-1)(Aquaporin-CHIP)(Water channel protein for red blood cells and kidney proximal tubule)(Urine water channel) [Source:UniProtKB/Swiss-Prot;Acc:P29972]	0.625215	9.1488	3.26615	0.00287712	0.0439971	-1.96555	NP_001034542.1
RIGG06978	HNRNPD	Heterogeneous nuclear ribonucleoprotein D0 (hnRNP D0)(AU-rich element RNA-binding protein 1) [Source:UniProtKB/Swiss-Prot;Acc:Q14103]	0.623445	9.56542	3.36763	0.00221885	0.0369284	-1.72244	NP_001026314.1
RIGG09459	MAN2B2	Epididymis-specific alpha-mannosidase Precursor (EC 3.2.1.24)(Mannosidase alpha class 2B member 2) [Source:UniProtKB/Swiss-Prot;Acc:Q9Y2E5]	0.6225	7.29528	3.85755	0.000614334	0.0150344	-0.510637	XP_420805.2
RIGG17502	MBP	Myelin basic protein (MBP)(Myelin A1 protein)(Myelin membrane encephalitogenic protein) [Source:UniProtKB/Swiss-Prot;Acc:P02686]	0.622478	7.71674	3.65534	0.00104931	0.0218303	-1.0176	NP_990611.1
RIGG20174	LIMD2	LIM domain-containing protein 2 [Source:UniProtKB/Swiss-Prot;Acc:Q9BT23]	0.621613	7.57564	4.81925	4.53897e-05	0.00242691	1.97973	NP_001006330.1
RIGG17443			0.621186	9.01457	3.46394	0.00173016	0.0309145	-1.48892
RIGG14984			0.618135	6.76939	4.7968	4.82637e-05	0.00252935	1.92075
RIGG13380	FAH	Fumarylacetoacetase (FAA)(EC 3.7.1.2)(Fumarylacetoacetate hydrolase)(Beta-diketonase) [Source:UniProtKB/Swiss-Prot;Acc:P16930]	0.617885	12.1049	4.50093	0.000108241	0.00437103	1.1458	XP_413855.1
RIGG12967	DNASE1L3	Deoxyribonuclease gamma Precursor (DNase gamma)(EC 3.1.21.-)(Deoxyribonuclease I-like 3)(DNase I-like 3)(DNase I homolog protein DHP2)(Liver and spleen DNase)(LS-DNase)(LSD) [Source:UniProtKB/Swiss-Prot;Acc:Q13609]	0.617627	7.48083	3.68315	0.000975209	0.020771	-0.948382	NP_001029987.1
RIGG07928	PID1	PTB-containing cubilin and LRP1-interacting protein (P-CLI1)(Phosphotyrosine interaction domain-containing protein 1)(Protein NYGGF4) [Source:UniProtKB/Swiss-Prot;Acc:Q7Z2X4]	0.61691	8.03643	3.75941	0.000797253	0.0180471	-0.757731	XP_422605.2
RIGG10596	DHTKD1	Probable 2-oxoglutarate dehydrogenase E1 component DHKTD1 mitochondrial Precursor (EC 1.2.4.2)(Dehydrogenase E1 and transketolase domain-containing protein 1) [Source:UniProtKB/Swiss-Prot;Acc:Q96HY7]	0.616797	8.02746	3.55643	0.00135993	0.0259627	-1.26228	XP_001235496.1
RIGG13190	SNED1	Sushi nidogen and EGF-like domain-containing protein 1 Precursor (Insulin-responsive sequence DNA-binding protein 1)(IRE-BP1) [Source:UniProtKB/Swiss-Prot;Acc:Q8TER0]	0.616669	6.84407	3.37901	0.00215477	0.0362331	-1.69497	NP_001073906.1
RIGG12415	MAP2K3	Dual specificity mitogen-activated protein kinase kinase 3 (MAP kinase kinase 3)(MAPKK 3)(EC 2.7.12.2)(MAPK/ERK kinase 3) [Source:UniProtKB/Swiss-Prot;Acc:P46734]	0.616582	7.44419	4.53624	9.83112e-05	0.00410343	1.23801	NP_001012805.1
RIGG09852			0.616477	6.22193	4.05818	0.000359091	0.0106219	-9.00648e-05
RIGG07198			0.613341	6.49285	3.47136	0.00169716	0.0305055	-1.47081
RIGG01493			0.612941	8.90506	3.83868	0.000645985	0.0155567	-0.558305	XP_430357.2
RIGG01362			0.611923	7.73371	3.2659	0.00287898	0.0439971	-1.96615
RIGG19117	COL14A1	Collagen alpha-1(XIV) chain Precursor (Undulin) [Source:UniProtKB/Swiss-Prot;Acc:Q05707]	0.611788	6.51208	5.02664	2.5741e-05	0.00160843	2.52508	NP_990665.1
RIGG11263	CISD1	CDGSH iron sulfur domain-containing protein 1 (MitoNEET) [Source:UniProtKB/Swiss-Prot;Acc:Q9NZ45]	0.609908	11.192	4.76039	5.33143e-05	0.00266824	1.82515	XP_421526.2
RIGG00492			0.604915	7.33476	4.80024	4.7812e-05	0.00251959	1.92978
RIGG05284	NIPSNAP1	Protein NipSnap homolog 1 (NipSnap1) [Source:UniProtKB/Swiss-Prot;Acc:Q9BPW8]	0.604546	10.9795	5.51585	6.77042e-06	0.00058603	3.81121	XP_415308.2
RIGG06081			0.603655	5.82906	5.16403	1.76794e-05	0.00120838	2.88663	XP_424517.1
RIGG18792	FAM82B	Regulator of microtubule dynamics protein 1 (RMD-1)(hRMD-1)(Protein FAM82B) [Source:UniProtKB/Swiss-Prot;Acc:Q96DB5]	0.602825	10.7992	3.96786	0.000457579	0.0124778	-0.230771	XP_418323.1
RIGG04423			0.601403	6.13285	3.3438	0.00235894	0.0384544	-1.7798
RIGG20215	NUP85	Nucleoporin NUP85 (Nuclear pore complex protein Nup85)(85kDa nucleoporin)(Nucleoporin Nup75)(Pericentrin-1)(FROUNT) [Source:UniProtKB/Swiss-Prot;Acc:Q9BW27]	0.600633	9.99769	3.54572	0.00139853	0.0263958	-1.28865	NP_001006426.1
RIGG19293	CYP39A1	24-hydroxycholesterol 7-alpha-hydroxylase (Oxysterol 7-alpha-hydroxylase)(EC 1.14.13.99)(Cytochrome P450 39A1)(hCYP39A1) [Source:UniProtKB/Swiss-Prot;Acc:Q9NYL5]	0.600508	7.85791	3.3452	0.00235045	0.0383925	-1.77643	XP_420063.2
RIGG06127			0.599263	9.23369	3.94337	0.000488571	0.0128983	-0.293081	NP_001006199.1
RIGG08322	COL6A2	Collagen alpha-2(VI) chain Precursor [Source:UniProtKB/Swiss-Prot;Acc:P12110]	0.598802	6.75158	3.89639	0.000553906	0.0139728	-0.412335	NP_990679.1
RIGG18725	TPD52	Tumor protein D52 (Protein N8) [Source:UniProtKB/Swiss-Prot;Acc:P55327]	0.598761	9.06068	3.62795	0.00112765	0.0227035	-1.0856	XP_001233680.1
RIGG03870			0.598255	8.00007	3.31341	0.00255	0.0404454	-1.85271
RIGG12106	PDZD11	PDZ domain-containing protein 11 [Source:UniProtKB/Swiss-Prot;Acc:Q5EBL8]	0.597714	9.34316	4.39661	0.000143774	0.00539343	0.873954	NP_001026282.1
RIGG04704	TMEM19	Transmembrane protein 19 [Source:UniProtKB/Swiss-Prot;Acc:Q96HH6]	0.595067	8.12258	5.70485	4.05165e-06	0.00040086	4.30608	XP_416098.2
RIGG15530	PTPRR	Receptor-type tyrosine-protein phosphatase R Precursor (EC 3.1.3.48)(Protein-tyrosine phosphatase PCPTP1)(NC-PTPCOM1)(Ch-1PTPase) [Source:UniProtKB/Swiss-Prot;Acc:Q15256]	0.592489	6.3014	3.63867	0.00109632	0.0223066	-1.059	XP_001235188.1
RIGG02137			0.592251	7.50987	4.08645	0.000332797	0.00996976	0.0723568
RIGG19387	ITGBL1	Integrin beta-like protein 1 Precursor (Ten integrin EGF-like repeat domain-containing protein)(Osteoblast-specific cysteine-rich protein) [Source:UniProtKB/Swiss-Prot;Acc:O95965]	0.5901	5.58517	5.50777	6.92098e-06	0.000596616	3.79002	XP_416966.1
RIGG08157	FBN1	Fibrillin-1 Precursor [Source:UniProtKB/Swiss-Prot;Acc:P35555]	0.586966	7.85351	3.64672	0.00107337	0.0220735	-1.03901	XP_001236154.1
RIGG15826	SCP2	Non-specific lipid-transfer protein (EC 2.3.1.176)(Propanoyl-CoA C-acyltransferase)(NSL-TP)(Sterol carrier protein 2)(SCP-2)(Sterol carrier protein X)(SCP-X)(SCP-chi)(SCPX) [Source:UniProtKB/Swiss-Prot;Acc:P22307]	0.586096	12.3931	4.22597	0.00022838	0.00765617	0.431542	XP_422482.2
RIGG00697			0.579071	7.46433	4.03832	0.000378782	0.0109939	-0.0509291
RIGG04227			0.578794	6.81298	4.2005	0.00024466	0.00802364	0.365798
RIGG16249	CRYZ	Quinone oxidoreductase (EC 1.6.5.5)(NADPH:quinone reductase)(Zeta-crystallin) [Source:UniProtKB/Swiss-Prot;Acc:Q08257]	0.578382	8.79402	4.56344	9.1285e-05	0.00389893	1.30909	XP_001234770.1
RIGG14115	C20orf108	Transmembrane protein C20orf108 [Source:UniProtKB/Swiss-Prot;Acc:Q96KR6]	0.577988	8.03812	3.53547	0.00143641	0.026847	-1.31383	NP_001026664.1
RIGG20097	TIMD4	T-cell immunoglobulin and mucin domain-containing protein 4 Precursor (TIMD-4)(T-cell membrane protein 4)(TIM-4) [Source:UniProtKB/Swiss-Prot;Acc:Q96H15]	0.577944	8.69195	3.41432	0.00196722	0.0337553	-1.60954	NP_001006149.1
RIGG02778	PLXNB1	Plexin-B1 Precursor (Semaphorin receptor SEP) [Source:UniProtKB/Swiss-Prot;Acc:O43157]	0.577868	7.14539	4.52232	0.000102113	0.00419576	1.20165	NP_001123554.1
RIGG01251	PPIC	Peptidyl-prolyl cis-trans isomerase C (PPIase)(Rotamase)(EC 5.2.1.8)(Cyclophilin C) [Source:UniProtKB/Swiss-Prot;Acc:P45877]	0.577014	9.49055	3.98336	0.000438967	0.0121189	-0.191275	NP_000934.1
RIGG06796			0.575839	11.7519	3.91719	0.000523986	0.0134466	-0.359587	XP_415173.2
RIGG17711			0.575594	10.9576	3.55111	0.00137897	0.0261885	-1.27538
RIGG10312			0.573604	6.79037	3.94229	0.000489984	0.0129133	-0.295826
RIGG09636	DGKH	Diacylglycerol kinase eta (DAG kinase eta)(EC 2.7.1.107)(Diglyceride kinase eta)(DGK-eta) [Source:UniProtKB/Swiss-Prot;Acc:Q86XP1]	0.573557	5.9749	5.95798	2.04391e-06	0.00024074	4.96567	XP_001232791.1
RIGG17585	AIG1	Androgen-induced protein 1 (AIG-1) [Source:UniProtKB/Swiss-Prot;Acc:Q9NVV5]	0.571298	8.68037	4.66781	6.86575e-05	0.00317949	1.58233	XP_001232554.1
RIGG07410	FAM96B	UPF0195 protein FAM96B [Source:UniProtKB/Swiss-Prot;Acc:Q9Y3D0]	0.569464	10.1385	5.33053	1.12194e-05	0.000855428	3.32456	XP_414150.1
RIGG08892	DIO1	Type I iodothyronine deiodinase (EC 1.97.1.10)(Type-I 5'-deiodinase)(Type 1 DI)(DIOI)(5DI) [Source:UniProtKB/Swiss-Prot;Acc:P49895]	0.56937	9.51533	3.62172	0.00114623	0.0229899	-1.10103	XP_422487.2
RIGG19177	RS1	Retinoschisin Precursor (X-linked juvenile retinoschisis protein) [Source:UniProtKB/Swiss-Prot;Acc:O15537]	0.567732	6.18162	4.08173	0.000337046	0.0100685	0.0602687	NP_000321.1
RIGG13304	FBXL21		0.565101	6.64424	3.6748	0.000996915	0.0210143	-0.969192	XP_414624.2
RIGG11295			0.564675	9.41902	3.6707	0.00100774	0.0211382	-0.979399
RIGG14169	SMAD6	Mothers against decapentaplegic homolog 6 (Mothers against DPP homolog 6)(SMAD 6)(Smad6)(hSMAD6) [Source:UniProtKB/Swiss-Prot;Acc:O43541]	0.562369	8.1835	4.43711	0.000128778	0.00497218	0.9794	NP_001136333.1
RIGG13056			0.561947	8.27024	3.31927	0.00251204	0.0401319	-1.83868	NP_001025768.1
RIGG13815			0.561393	8.16301	3.32262	0.00249057	0.0398486	-1.83064
RIGG15842	CPT2	Carnitine O-palmitoyltransferase 2 mitochondrial Precursor (EC 2.3.1.21)(Carnitine palmitoyltransferase II)(CPT II) [Source:UniProtKB/Swiss-Prot;Acc:P23786]	0.557971	10.3332	4.64423	7.32241e-05	0.00332258	1.52054	XP_001234343.1
RIGG13362	PANK1	Pantothenate kinase 1 (EC 2.7.1.33)(Pantothenic acid kinase 1)(hPanK1)(hPanK) [Source:UniProtKB/Swiss-Prot;Acc:Q8TE04]	0.554053	9.47627	3.21247	0.00329759	0.0482618	-2.09286	XP_421664.2
RIGG02479	HEXB	Beta-hexosaminidase subunit beta Precursor (EC 3.2.1.52)(N-acetyl-beta-glucosaminidase subunit beta)(Beta-N-acetylhexosaminidase subunit beta)(Hexosaminidase subunit B)(Cervical cancer proto-oncogene 7 protein)(HCC-7) [Contains Beta-hexosaminidase subunit beta chain B;Beta-hexosaminidase subunit beta chain A] [Source:UniProtKB/Swiss-Prot;Acc:P07686]	0.552094	8.41896	3.85818	0.000613299	0.0150265	-0.509038	NP_000512.1
RIGG14501	CRY2	Cryptochrome-2 [Source:UniProtKB/Swiss-Prot;Acc:Q49AN0]	0.551877	8.28246	3.69134	0.000954381	0.0205051	-0.92797	NP_989575.1
RIGG16003	ACSS3	Acyl-CoA synthetase short-chain family member 3 mitochondrial Precursor (EC 6.2.1.1) [Source:UniProtKB/Swiss-Prot;Acc:Q9H6R3]	0.550828	6.98987	3.35528	0.00229044	0.0375882	-1.75219	XP_416118.2
RIGG18200	MAN1A1	Mannosyl-oligosaccharide 1 2-alpha-mannosidase IA (EC 3.2.1.113)(Processing alpha-1 2-mannosidase IA)(Alpha-1 2-mannosidase IA)(Mannosidase alpha class 1A member 1)(Man(9)-alpha-mannosidase)(Man9-mannosidase) [Source:UniProtKB/Swiss-Prot;Acc:P33908]	0.550624	7.27271	3.86704	0.000598995	0.0147617	-0.486639	XP_419762.2
RIGG20355			0.550561	8.64731	3.49226	0.00160749	0.0292544	-1.41976	XP_001234527.1
RIGG18421	CPOX	Coproporphyrinogen-III oxidase mitochondrial Precursor (Coproporphyrinogenase)(Coprogen oxidase)(COX)(EC 1.3.3.3) [Source:UniProtKB/Swiss-Prot;Acc:P36551]	0.550489	10.0638	4.78417	4.99588e-05	0.00258362	1.88759	XP_416596.1
RIGG12426	TMEM116	Transmembrane protein 116 [Source:UniProtKB/Swiss-Prot;Acc:Q8NCL8]	0.549683	6.12036	3.38956	0.00209699	0.0354607	-1.66948	NP_612350.1
RIGG01146	C6orf106	Uncharacterized protein C6orf106 [Source:UniProtKB/Swiss-Prot;Acc:Q9H6K1]	0.548151	8.89174	3.67439	0.000997978	0.0210143	-0.970199	NP_001026090.1
RIGG01466			0.545102	6.93014	4.45395	0.000123011	0.00483098	1.02327	XP_415435.2
RIGG18588	SGK3	Serine/threonine-protein kinase Sgk3 (EC 2.7.11.1)(Serum/glucocorticoid-regulated kinase 3)(Serum/glucocorticoid-regulated kinase-like) [Source:UniProtKB/Swiss-Prot;Acc:Q96BR1]	0.544034	7.95433	4.27511	0.000199932	0.00689961	0.558623	NP_001026111.1
RIGG06063			0.544023	12.5111	3.44311	0.0018261	0.0320061	-1.53963	NP_990316.1
RIGG01836	FAM122B	Protein FAM122B [Source:UniProtKB/Swiss-Prot;Acc:Q7Z309]	0.542918	7.49917	4.73121	5.77395e-05	0.00282282	1.74858	XP_420224.1
RIGG13905			0.542589	5.77144	3.37864	0.00215686	0.0362394	-1.69588	XP_421065.2
RIGG11976	TOR1AIP1	Torsin-1A-interacting protein 1 [Source:UniProtKB/Swiss-Prot;Acc:Q5JTV8]	0.542353	8.92865	3.65233	0.00105764	0.0218566	-1.02507	NP_056417.2
RIGG15407	ABCG8	ATP-binding cassette sub-family G member 8 (Sterolin-2) [Source:UniProtKB/Swiss-Prot;Acc:Q9H221]	0.541536	6.41803	3.21095	0.00331033	0.0483166	-2.09645	XP_419458.2
RIGG02188	SMPD2	Sphingomyelin phosphodiesterase 2 (EC 3.1.4.12)(Neutral sphingomyelinase)(nSMase)(N-SMase)(Lyso-platelet-activating factor-phospholipase C)(Lyso-PAF-PLC) [Source:UniProtKB/Swiss-Prot;Acc:O60906]	0.541321	7.35523	4.63978	7.41202e-05	0.00334944	1.50887	XP_001232516.1
RIGG03696			0.538689	7.66285	3.88178	0.000575926	0.0143269	-0.449356
RIGG05208			0.538531	7.54119	3.25966	0.00292508	0.0444332	-1.98099	NP_001028815.1
RIGG01106	TNIP1	TNFAIP3-interacting protein 1 (Nef-associated factor 1)(Naf1)(HIV-1 Nef-interacting protein)(Virion-associated nuclear shuttling protein)(VAN)(hVAN)(Nip40-1) [Source:UniProtKB/Swiss-Prot;Acc:Q15025]	0.537572	7.86907	3.38824	0.00210415	0.0355517	-1.67267	NP_006049.3
RIGG20339			0.537405	8.87599	3.22529	0.00319216	0.0471003	-2.06255	NP_001012569.1
RIGG12136	SLC6A4	Sodium-dependent serotonin transporter (5HT transporter)(5HTT)(Solute carrier family 6 member 4) [Source:UniProtKB/Swiss-Prot;Acc:P31645]	0.537397	6.89345	3.56089	0.00134418	0.0257381	-1.2513	NP_998737.1
RIGG02494			0.537067	8.58402	4.36878	0.000155064	0.00570551	0.801616
RIGG17986	MYH9	Myosin-9 (Myosin heavy chain 9)(Myosin heavy chain non-muscle IIa)(Non-muscle myosin heavy chain IIa)(NMMHC II-a)(NMMHC-IIA)(Cellular myosin heavy chain type A)(Non-muscle myosin heavy chain A)(NMMHC-A) [Source:UniProtKB/Swiss-Prot;Acc:P35579]	0.535864	7.85427	3.30002	0.0026389	0.0413883	-1.88477	NP_990808.1
RIGG12152			0.535651	6.79533	3.75633	0.000803787	0.0181569	-0.765461
RIGG07185	SRGAP2	SLIT-ROBO Rho GTPase-activating protein 2 (srGAP2)(Formin-binding protein 2) [Source:UniProtKB/Swiss-Prot;Acc:O75044]	0.535106	6.39499	4.6438	7.33107e-05	0.00332258	1.51941	XP_417972.2
RIGG09774			0.53419	6.40827	4.33746	0.000168832	0.00607449	0.720252
RIGG06904			0.533495	7.65575	3.92008	0.000519954	0.0133757	-0.352248
RIGG09534	FAM135B	Protein FAM135B [Source:UniProtKB/Swiss-Prot;Acc:Q49AJ0]	0.533038	5.90138	5.03415	2.52171e-05	0.00158508	2.54486	NP_056996.2
RIGG07484	FSTL1	Follistatin-related protein 1 Precursor (Follistatin-like 1) [Source:UniProtKB/Swiss-Prot;Acc:Q12841]	0.532758	7.97796	3.27409	0.00281946	0.0433189	-1.94664	NP_989969.1
RIGG04376			0.532451	8.17843	3.7906	0.000734005	0.0171331	-0.679424	XP_001234802.1
RIGG08947			0.532449	7.70775	3.8636	0.000604508	0.0148456	-0.495336	XP_422532.2
RIGG11266			0.531919	7.04187	3.89677	0.000553343	0.0139728	-0.41137	XP_429318.2
RIGG20243			0.529539	9.39471	4.88654	3.77609e-05	0.0021381	2.15657	NP_001006476.1
RIGG09846	PSMF1	Proteasome inhibitor PI31 subunit (hPI31) [Source:UniProtKB/Swiss-Prot;Acc:Q92530]	0.528927	8.6225	4.23887	0.000220546	0.00748864	0.464875	NP_001026753.1
RIGG00739	EDEM1	ER degradation-enhancing alpha-mannosidase-like 1 [Source:UniProtKB/Swiss-Prot;Acc:Q92611]	0.526515	7.71195	3.56291	0.00133711	0.0256493	-1.24633	NP_001006143.1
RIGG06414	RRN3		0.526413	7.37234	3.63659	0.00110234	0.022343	-1.06417
RIGG11144			0.526081	6.98823	5.62771	4.99497e-06	0.00046473	4.10433	XP_413724.2
RIGG10769			0.525447	5.73594	3.50651	0.00154901	0.0283492	-1.38489
RIGG11907	PAPD5	PAP-associated domain-containing protein 5 (EC 2.7.7.-)(Topoisomerase-related function protein 4-2)(TRF4-2) [Source:UniProtKB/Swiss-Prot;Acc:Q8NDF8]	0.525356	8.25306	4.05691	0.000360316	0.0106432	-0.00333215	NP_001035374.1
RIGG16107			0.524402	8.75331	3.98945	0.000431854	0.012001	-0.175734
RIGG04884			0.522955	7.47853	4.16791	0.000267182	0.00848553	0.281758
RIGG13136	XIRP1	Xin actin-binding repeat-containing protein 1 (Cardiomyopathy-associated protein 1) [Source:UniProtKB/Swiss-Prot;Acc:Q702N8]	0.522218	5.80535	4.23252	0.000224365	0.00756964	0.448478	XP_001232726.1
RIGG03207			0.521989	7.03079	4.17192	0.000264303	0.00840674	0.292095
RIGG15196	NELL2	Protein kinase C-binding protein NELL2 Precursor (NEL-like protein 2)(Nel-related protein 2) [Source:UniProtKB/Swiss-Prot;Acc:Q99435]	0.521504	7.04513	3.79689	0.000721837	0.0169768	-0.663582	NP_001025911.1
RIGG07037			0.520782	6.62591	3.79071	0.000733781	0.0171331	-0.679135
RIGG06690	TFG	Protein TFG (TRK-fused gene protein) [Source:UniProtKB/Swiss-Prot;Acc:Q92734]	0.520216	9.98921	3.36189	0.00225182	0.0372613	-1.73626	XP_416608.1
RIGG03710	GAMT	Guanidinoacetate N-methyltransferase (EC 2.1.1.2) [Source:UniProtKB/Swiss-Prot;Acc:Q14353]	0.519775	12.1709	3.20549	0.0033565	0.0486446	-2.10936	NP_620279.1
RIGG13196	FTCD	Formimidoyltransferase-cyclodeaminase (Formiminotransferase-cyclodeaminase)(FTCD)(LCHC1) [Includes Glutamate formimidoyltransferase(EC 2.1.2.5)(Glutamate formiminotransferase)(Glutamate formyltransferase);Formimidoyltetrahydrofolate cyclodeaminase(EC 4.3.1.4)(Formiminotetrahydrofolate cyclodeaminase)] [Source:UniProtKB/Swiss-Prot;Acc:O95954]	0.51955	7.99308	3.45892	0.0017528	0.0311871	-1.50113	NP_990234.1
RIGG18670	SH3BP2	SH3 domain-binding protein 2 (3BP-2) [Source:UniProtKB/Swiss-Prot;Acc:P78314]	0.519295	6.69186	3.9679	0.000457523	0.0124778	-0.230655	NP_001026336.1
RIGG16974	MTERFD3	mTERF domain-containing protein 3 mitochondrial Precursor (Mitochondrial transcription termination factor-like protein)(mTERFL) [Source:UniProtKB/Swiss-Prot;Acc:Q49AM1]	0.518995	6.98075	5.35567	1.04755e-05	0.000813391	3.39065	XP_416303.2
RIGG13695	C3orf21	Uncharacterized protein C3orf21 [Source:UniProtKB/Swiss-Prot;Acc:Q8NBI6]	0.518123	8.49572	4.67585	6.71668e-05	0.00313149	1.6034	NP_689744.3
RIGG17870			0.516901	6.30372	4.19311	0.000249599	0.00812254	0.346722
RIGG12674	OLFM3	Noelin-3 Precursor (Olfactomedin-3)(Optimedin) [Source:UniProtKB/Swiss-Prot;Acc:Q96PB7]	0.516375	7.41814	3.26786	0.00286464	0.0438732	-1.96149	XP_422304.2
RIGG09324	LPCAT3	Lysophospholipid acyltransferase 5 (LPLAT 5)(EC 2.3.1.-)(1-acylglycerophosphocholine O-acyltransferase)(EC 2.3.1.23)(Lysophosphatidylcholine acyltransferase)(Lyso-PC acyltransferase)(LPCAT)(1-acylglycerophosphoserine O-acyltransferase)(EC 2.3.1.n3)(Lysophosphatidylserine acyltransferase)(Lyso-PS acyltransferase)(LPSAT)(Membrane-bound O-acyltransferase domain-containing protein 5)(O-acyltransferas…	0.51613	8.86733	3.89186	0.000560642	0.0140794	-0.423816	XP_416516.2
RIGG01990	IL13RA2	Interleukin-13 receptor alpha-2 Precursor (IL-13 receptor alpha-2)(IL-13R-alpha-2)(IL-13RA-2)(Interleukin-13-binding protein)(CD213a2 antigen) [Source:UniProtKB/Swiss-Prot;Acc:Q14627]	0.515513	8.25503	4.69073	6.44915e-05	0.00304697	1.64241	NP_001041543.1
RIGG14395	TBX3	T-box transcription factor TBX3 (T-box protein 3) [Source:UniProtKB/Swiss-Prot;Acc:O15119]	0.515054	6.65657	4.62898	7.63371e-05	0.00341576	1.4806	XP_001234535.1
RIGG07868			0.514527	7.93875	3.24292	0.00305236	0.0457529	-2.02076	XP_425054.2
RIGG06922			0.514449	7.07878	4.09833	0.000322318	0.00983723	0.102847
RIGG19734	AUH	Methylglutaconyl-CoA hydratase mitochondrial Precursor (EC 4.2.1.18)(AU-specific RNA-binding enoyl-CoA hydratase)(AU-binding protein/enoyl-CoA hydratase) [Source:UniProtKB/Swiss-Prot;Acc:Q13825]	0.512237	7.85629	3.71203	0.000903685	0.0196964	-0.876344	NP_001689.1
RIGG09764	BMP10	Bone morphogenetic protein 10 Precursor (BMP-10) [Source:UniProtKB/Swiss-Prot;Acc:O95393]	0.510885	6.88538	3.82554	0.000668952	0.0159822	-0.591442	XP_417667.1
RIGG02211	BRP44	Brain protein 44 [Source:UniProtKB/Swiss-Prot;Acc:O95563]	0.510587	13.2348	3.33269	0.00242715	0.0392207	-1.8065	XP_001231387.1
RIGG15855	C14orf159	UPF0317 protein C14orf159 mitochondrial Precursor [Source:UniProtKB/Swiss-Prot;Acc:Q7Z3D6]	0.509335	7.6078	4.77454	5.12918e-05	0.00262296	1.86229	XP_421319.2
RIGG04018			0.508815	6.611	5.87415	2.56251e-06	0.000283352	4.7477
RIGG01174	MYOZ1	Myozenin-1 (Calsarcin-2)(Filamin- actinin- and telethonin-binding protein)(Protein FATZ) [Source:UniProtKB/Swiss-Prot;Acc:Q9NP98]	0.506869	6.85487	5.20453	1.58272e-05	0.00111154	2.99318	XP_421619.1
RIGG03169	LBR	Lamin-B receptor (Integral nuclear envelope inner membrane protein)(LMN2R) [Source:UniProtKB/Swiss-Prot;Acc:Q14739]	0.506504	7.59756	3.30618	0.00259764	0.0410853	-1.87003	NP_990673.1
RIGG04095			0.505341	5.9569	3.26551	0.00288181	0.0440085	-1.96707
RIGG00385			0.50316	6.75769	3.3487	0.00232945	0.0381084	-1.76802
RIGG02266			0.503092	6.49808	4.01989	0.000397997	0.0113898	-0.0980387
RIGG15387			0.502147	6.34162	3.94889	0.000481408	0.012741	-0.279041	XP_429846.1
RIGG13885	PINK1	Serine/threonine-protein kinase PINK1 mitochondrial Precursor (EC 2.7.11.1)(PTEN-induced putative kinase protein 1)(BRPK) [Source:UniProtKB/Swiss-Prot;Acc:Q9BXM7]	0.501011	9.09946	3.85078	0.000625505	0.015224	-0.527739	XP_001234321.1
RIGG17736	SLC34A1	Sodium-dependent phosphate transport protein 2A (Sodium-phosphate transport protein 2A)(Na(+)-dependent phosphate cotransporter 2A)(Sodium/phosphate cotransporter 2A)(Na(+)/Pi cotransporter 2A)(NaPi-2a)(NaPi-3)(Solute carrier family 34 member 1) [Source:UniProtKB/Swiss-Prot;Acc:Q06495]	0.501001	8.95433	4.0965	0.000323909	0.0098549	0.0981566	XP_425204.2
RIGG09684	KCNA6	Potassium voltage-gated channel subfamily A member 6 (Voltage-gated potassium channel subunit Kv1.6)(HBK2) [Source:UniProtKB/Swiss-Prot;Acc:P17658]	0.497346	7.32735	3.84681	0.000632145	0.0153107	-0.537758	NP_002226.1
RIGG09163	BCL2	Apoptosis regulator Bcl-2 [Source:UniProtKB/Swiss-Prot;Acc:P10415]	0.496787	6.08795	3.60431	0.00119978	0.0237366	-1.14412	NP_990670.1
RIGG19692			0.496539	8.75537	4.14433	0.000284731	0.0088826	0.221071
RIGG09640	FAM124A	Protein FAM124A [Source:UniProtKB/Swiss-Prot;Acc:Q86V42]	0.496089	5.98429	5.19632	1.61862e-05	0.00112338	2.97158	XP_001233732.1
RIGG08524	OTOP2	Otopetrin-2 [Source:UniProtKB/Swiss-Prot;Acc:Q7RTS6]	0.493533	7.24344	3.51473	0.00151621	0.0278698	-1.36474	NP_835454.1
RIGG18654	RDH10	Retinol dehydrogenase 10 (EC 1.1.1.n2) [Source:UniProtKB/Swiss-Prot;Acc:Q8IZV5]	0.493158	8.02036	3.79209	0.000731098	0.0171277	-0.675664	XP_418296.1
RIGG06392			0.493069	6.85498	4.3186	0.000177695	0.00629686	0.671323
RIGG04293			0.493012	6.93586	3.76941	0.000776426	0.0177472	-0.732659
RIGG15143			0.491945	8.58888	4.57536	8.83643e-05	0.00381647	1.34027	XP_418663.2
RIGG03330	FBXO9	F-box only protein 9 (Cross-immune reaction antigen 1)(Renal carcinoma antigen NY-REN-57) [Source:UniProtKB/Swiss-Prot;Acc:Q9UK97]	0.491791	9.03452	3.96507	0.000460999	0.0125037	-0.237851	NP_001006414.1
RIGG05025			0.491584	5.99732	4.32992	0.000172321	0.0061685	0.70069
RIGG06640			0.491456	7.02836	3.51032	0.00153371	0.0281181	-1.37555
RIGG10071			0.490794	6.19612	3.88945	0.000564257	0.0141365	-0.429918
RIGG08256	CTDSPL	CTD small phosphatase-like protein (CTDSP-like)(EC 3.1.3.-)(Small C-terminal domain phosphatase 3)(Small CTD phosphatase 3)(SCP3)(Nuclear LIM interactor-interacting factor 1)(NLI-interacting factor 1)(NIF-like protein)(RBSP3)(Protein YA22)(hYA22) [Source:UniProtKB/Swiss-Prot;Acc:O15194]	0.488438	9.01593	4.8486	4.1889e-05	0.00229196	2.05685	NP_001001316.1
RIGG08216	TTC39B	Tetratricopeptide repeat protein 39B (TPR repeat protein 39B) [Source:UniProtKB/Swiss-Prot;Acc:Q5VTQ0]	0.487961	6.42891	3.27256	0.00283053	0.0434453	-1.9503	XP_424931.2
RIGG11002	KLHL24	Kelch-like protein 24 (Kainate receptor-interacting protein for GluR6)(KRIP6)(Protein DRE1) [Source:UniProtKB/Swiss-Prot;Acc:Q6TFL4]	0.487787	7.31586	3.6064	0.00119324	0.0236412	-1.13897	NP_001026475.1
RIGG01172	NPTN	Neuroplastin Precursor (Stromal cell-derived receptor 1)(SDR-1) [Source:UniProtKB/Swiss-Prot;Acc:Q9Y639]	0.487613	7.69629	3.72247	0.000879107	0.0193202	-0.850254	XP_413703.2
RIGG13873	TOB1	Protein Tob1 (Transducer of erbB-2 1) [Source:UniProtKB/Swiss-Prot;Acc:P50616]	0.486833	7.78538	4.74976	5.4885e-05	0.00272106	1.79726	NP_001001467.1
RIGG16587	PDE5A	cGMP-specific 3' 5'-cyclic phosphodiesterase (EC 3.1.4.35)(cGMP-binding cGMP-specific phosphodiesterase)(CGB-PDE) [Source:UniProtKB/Swiss-Prot;Acc:O76074]	0.486582	6.20435	3.36622	0.00222687	0.0369745	-1.72582	NP_246273.2
RIGG17521	ZADH2	Zinc-binding alcohol dehydrogenase domain-containing protein 2 (EC 1.-.-.-) [Source:UniProtKB/Swiss-Prot;Acc:Q8N4Q0]	0.486332	8.19974	3.52404	0.00147987	0.0274366	-1.3419	XP_419096.2
RIGG14914	CXorf40A	Protein CXorf40B [Source:UniProtKB/Swiss-Prot;Acc:Q96DE9]	0.486241	9.95174	3.90264	0.000544738	0.0138213	-0.396484	XP_001234388.1
RIGG20020			0.485489	6.41276	5.07881	2.23179e-05	0.00144145	2.66238	NP_989922.1
RIGG18799	HMGN3	High mobility group nucleosome-binding domain-containing protein 3 (Thyroid receptor-interacting protein 7)(TRIP-7) [Source:UniProtKB/Swiss-Prot;Acc:Q15651]	0.484613	9.75996	3.2048	0.00336237	0.0486537	-2.11099	NP_001006412.1
RIGG02912			0.48421	7.28932	4.35358	0.000161602	0.0058947	0.762112
RIGG02324	LEPRE1	Prolyl 3-hydroxylase 1 Precursor (EC 1.14.11.7)(Leucine- and proline-enriched proteoglycan 1)(Leprecan-1)(Growth suppressor 1) [Source:UniProtKB/Swiss-Prot;Acc:Q32P28]	0.483722	6.72102	3.75589	0.00080472	0.0181569	-0.76656	NP_071751.3
RIGG12521	LSM14A	Protein LSM14 homolog A (Protein SCD6 homolog)(Protein FAM61A)(Putative alpha-synuclein-binding protein)(AlphaSNBP) [Source:UniProtKB/Swiss-Prot;Acc:Q8ND56]	0.48214	8.67481	3.46166	0.00174043	0.0310192	-1.49448	NP_001012796.1
RIGG19121			0.481028	6.48305	4.21511	0.000235188	0.00783466	0.403493
RIGG03828			0.478364	6.94311	4.82642	4.45081e-05	0.00240412	1.99858	XP_001234943.1
RIGG17552	LONRF1	LON peptidase N-terminal domain and RING finger protein 1 (RING finger protein 191) [Source:UniProtKB/Swiss-Prot;Acc:Q17RB8]	0.476305	6.99791	4.02548	0.000392066	0.0112812	-0.0837473	NP_689484.3
RIGG20107	ARL6IP1	ADP-ribosylation factor-like protein 6-interacting protein 1 (ARL-6-interacting protein 1)(Aip-1) [Source:UniProtKB/Swiss-Prot;Acc:Q15041]	0.474421	9.06446	3.95627	0.000471998	0.0126185	-0.260273	NP_001006171.1
RIGG07618	MYO1D	Myosin-Id [Source:UniProtKB/Swiss-Prot;Acc:O94832]	0.469784	6.2913	4.14694	0.000282739	0.00883352	0.227766	XP_418085.2
RIGG11463	HLF	Hepatic leukemia factor [Source:UniProtKB/Swiss-Prot;Acc:Q16534]	0.469111	8.72281	3.39647	0.00205997	0.0350013	-1.65277	XP_415649.2
RIGG06172			0.468529	6.3974	3.71347	0.00090024	0.0196822	-0.872731
RIGG07325	ZFP42	Zinc finger protein 42 homolog (Zfp-42)(Reduced expression protein 1)(REX-1)(hREX-1)(Zinc finger protein 754) [Source:UniProtKB/Swiss-Prot;Acc:Q96MM3]	0.467213	8.82147	4.39827	0.000143126	0.00537869	0.878275	NP_001026381.1
RIGG17323			0.466003	6.09287	3.77024	0.000774707	0.017746	-0.73056
RIGG07295	ADAMTS2	A disintegrin and metalloproteinase with thrombospondin motifs 2 Precursor (ADAMTS-2)(ADAM-TS 2)(ADAM-TS2)(EC 3.4.24.14)(Procollagen I/II amino propeptide-processing enzyme)(Procollagen I N-proteinase)(PC I-NP)(Procollagen N-endopeptidase)(pNPI) [Source:UniProtKB/Swiss-Prot;Acc:O95450]	0.465304	7.30389	3.39983	0.00204223	0.0347558	-1.64465	XP_414611.2
RIGG15298			0.464356	12.0473	3.5876	0.00125348	0.0245299	-1.18543
RIGG17133	CDH10	Cadherin-10 Precursor (T2-cadherin) [Source:UniProtKB/Swiss-Prot;Acc:Q9Y6N8]	0.463312	6.05181	3.59832	0.00121879	0.0239895	-1.15896	NP_999838.1
RIGG04569			0.461327	5.89764	3.43047	0.00188682	0.0328727	-1.57036	XP_418413.1
RIGG16221			0.459893	6.10086	3.76853	0.000778219	0.0177686	-0.734845
RIGG16797	SAV1	Protein salvador homolog 1 (45 kDa WW domain protein)(hWW45) [Source:UniProtKB/Swiss-Prot;Acc:Q9H4B6]	0.457168	8.13406	5.92403	2.23975e-06	0.000258489	4.87748	XP_421467.2
RIGG05870	NAALAD2	N-acetylated-alpha-linked acidic dipeptidase 2 (EC 3.4.17.21)(N-acetylated-alpha-linked acidic dipeptidase II)(NAALADase II) [Source:UniProtKB/Swiss-Prot;Acc:Q9Y3Q0]	0.457093	5.99505	3.43355	0.00187185	0.0326682	-1.56288	XP_417204.2
RIGG13132	BTBD1	BTB/POZ domain-containing protein 1 (Hepatitis C virus NS5A-transactivated protein 8)(HCV NS5A-transactivated protein 8) [Source:UniProtKB/Swiss-Prot;Acc:Q9H0C5]	0.456984	10.0924	3.29133	0.00269813	0.042024	-1.90552	NP_001005819.1
RIGG09437	XKR4	XK-related protein 4 [Source:UniProtKB/Swiss-Prot;Acc:Q5GH76]	0.456174	6.55825	3.76275	0.000790242	0.0179269	-0.749365	XP_001235916.1
RIGG04344	CORO1C	Coronin-1C (Coronin-3)(hCRNN4) [Source:UniProtKB/Swiss-Prot;Acc:Q9ULV4]	0.455529	7.97629	3.79778	0.00072014	0.0169629	-0.66135	NP_001034354.1
RIGG13007	NKAIN4	Sodium/potassium-transporting ATPase subunit beta-1-interacting protein 4 (Na(+)/K(+)-transporting ATPase subunit beta-1-interacting protein 4)(Protein FAM77A) [Source:UniProtKB/Swiss-Prot;Acc:Q8IVV8]	0.455295	6.78922	3.45188	0.00178509	0.0316012	-1.51829	XP_417414.2
RIGG09158			0.454981	6.83047	3.34438	0.00235544	0.0384443	-1.77841
RIGG00307	PDZD11	PDZ domain-containing protein 11 [Source:UniProtKB/Swiss-Prot;Acc:Q5EBL8]	0.453943	9.41528	3.2268	0.00317993	0.0470638	-2.05897	NP_001026282.1
RIGG12694	SGPP2	Sphingosine-1-phosphate phosphatase 2 (SPPase2)(Spp2)(hSPP2)(EC 3.1.3.-)(Sphingosine-1-phosphatase 2) [Source:UniProtKB/Swiss-Prot;Acc:Q8IWX5]	0.45299	6.5225	3.4011	0.00203551	0.0346693	-1.64156	XP_422628.2
RIGG05847			0.452856	6.66829	3.56988	0.00131299	0.0254071	-1.22917
RIGG05604			0.452493	10.0611	3.84296	0.000638668	0.0154509	-0.547498
RIGG08572	ERLEC1	XTP3-transactivated gene B protein Precursor (ER lectin)(Erlectin) [Source:UniProtKB/Swiss-Prot;Acc:Q96DZ1]	0.451637	9.66089	4.16611	0.000268484	0.00850293	0.277119	XP_419295.2
RIGG13891	TAOK3	Serine/threonine-protein kinase TAO3 (EC 2.7.11.1)(Thousand and one amino acid protein 3)(Jun kinase-inhibitory kinase)(JNK/SAPK-inhibitory kinase)(Dendritic cell-derived protein kinase)(Cutaneous T-cell lymphoma tumor antigen HD-CL-09)(CTCL tumor antigen HD-CL-09)(Kinase from chicken homolog A)(hKFC-A) [Source:UniProtKB/Swiss-Prot;Acc:Q9H2K8]	0.451116	7.41235	3.45092	0.00178954	0.0316012	-1.52063	NP_001012541.1
RIGG06850	TMED11P	Glycoprotein 25L Precursor (GP25L) [Source:UniProtKB/Swiss-Prot;Acc:A8MT96]	0.4509	7.01232	3.19281	0.00346591	0.049762	-2.13926	XP_001236469.1
RIGG17071	C6orf145	PX domain-containing protein C6orf145 [Source:UniProtKB/Swiss-Prot;Acc:Q5TGL8]	0.450445	6.96665	3.28539	0.00273936	0.0424782	-1.9197	XP_418967.2
RIGG17847	FBLN1	Fibulin-1 Precursor (FIBL-1) [Source:UniProtKB/Swiss-Prot;Acc:P23142]	0.449448	8.54852	3.50739	0.00154547	0.028309	-1.38273	NP_989496.1
RIGG03191	SLC2A10	Solute carrier family 2 facilitated glucose transporter member 10 (Glucose transporter type 10)(GLUT-10) [Source:UniProtKB/Swiss-Prot;Acc:O95528]	0.4479	8.1604	3.69929	0.000934587	0.0201619	-0.908149	XP_417383.2
RIGG00204	RHOA	Transforming protein RhoA Precursor (H12) [Source:UniProtKB/Swiss-Prot;Acc:P61586]	0.447039	11.1749	4.84714	4.20566e-05	0.00229518	2.05302	NP_990035.1
RIGG18066			0.446561	8.41261	3.98473	0.000437356	0.0121189	-0.187776
RIGG11778	FAM20C	Dentin matrix protein 4 Precursor (DMP-4)(Protein FAM20C) [Source:UniProtKB/Swiss-Prot;Acc:Q8IXL6]	0.446411	8.22731	4.03261	0.000384629	0.0111127	-0.0655154	XP_414753.2
RIGG20235	MXD4	Max-interacting transcriptional repressor MAD4 (Max-associated protein 4)(MAX dimerization protein 4) [Source:UniProtKB/Swiss-Prot;Acc:Q14582]	0.444267	7.7457	3.68332	0.000974784	0.020771	-0.947969	NP_001006460.1
RIGG15493	HP1BP3	Heterochromatin protein 1-binding protein 3 (Protein HP1-BP74) [Source:UniProtKB/Swiss-Prot;Acc:Q5SSJ5]	0.443779	8.28539	3.20934	0.00332392	0.0484814	-2.10027	NP_001006560.1
RIGG06837	FNDC3A	Fibronectin type-III domain-containing protein 3a (Human gene expressed in odontoblasts) [Source:UniProtKB/Swiss-Prot;Acc:Q9Y2H6]	0.443743	6.51692	3.26264	0.00290297	0.0442038	-1.97391	NP_001012844.1
RIGG19225	DNAJC27	DnaJ homolog subfamily C member 27 (Rab and DnaJ domain-containing protein) [Source:UniProtKB/Swiss-Prot;Acc:Q9NZQ0]	0.443028	6.90451	4.20788	0.00023983	0.00792679	0.384832	NP_998723.1
RIGG15656			0.441642	5.91007	4.17257	0.000263839	0.00840465	0.29377
RIGG12502	PEPD	Xaa-Pro dipeptidase (X-Pro dipeptidase)(EC 3.4.13.9)(Proline dipeptidase)(Prolidase)(Imidodipeptidase)(Peptidase D) [Source:UniProtKB/Swiss-Prot;Acc:P12955]	0.439781	9.82083	3.54881	0.00138728	0.0262829	-1.28105	XP_001234767.1
RIGG13666	APOD	Apolipoprotein D Precursor (Apo-D)(ApoD) [Source:UniProtKB/Swiss-Prot;Acc:P05090]	0.437718	5.70444	6.27728	8.68161e-07	0.000127156	5.79086	NP_001011692.1
RIGG15840	PPPDE1	PPPDE peptidase domain-containing protein 1 (Protein FAM152A) [Source:UniProtKB/Swiss-Prot;Acc:Q9BSY9]	0.436771	7.2185	3.57155	0.00130724	0.0253292	-1.22503	NP_001008460.1
RIGG04307	RNPC3	RNA-binding protein 40 (RNA-binding motif protein 40)(RNA-binding region-containing protein 3)(U11/U12 small nuclear ribonucleoprotein 65 KDa protein)(U11/U12 snRNP 65 KDa protein)(U11/U12-65K) [Source:UniProtKB/Swiss-Prot;Acc:Q96LT9]	0.436692	7.06754	3.36783	0.00221771	0.0369284	-1.72196	XP_422302.2
RIGG04807	EVI5	Ecotropic viral integration site 5 protein homolog (EVI-5)(Neuroblastoma stage 4S gene protein) [Source:UniProtKB/Swiss-Prot;Acc:O60447]	0.436574	7.574	3.25222	0.00298103	0.0449412	-1.99869	XP_422340.2
RIGG07741	TAS1R3	Taste receptor type 1 member 3 Precursor (Sweet taste receptor T1R3) [Source:UniProtKB/Swiss-Prot;Acc:Q7RTX0]	0.435896	5.92849	3.75177	0.000813553	0.0182596	-0.776898	XP_425740.2
RIGG16070	HOXA4	Homeobox protein Hox-A4 (Hox-1D)(Hox-1.4) [Source:UniProtKB/Swiss-Prot;Acc:Q00056]	0.435452	6.51829	3.88857	0.00056559	0.0141532	-0.43216	NP_001025517.1
RIGG19839	DMTF1	Cyclin-D-binding Myb-like transcription factor 1 (hDMTF1)(Cyclin-D-interacting Myb-like protein 1)(hDMP1) [Source:UniProtKB/Swiss-Prot;Acc:Q9Y222]	0.43511	6.14294	3.82282	0.000673807	0.0160619	-0.598301	XP_416844.2
RIGG05733			0.434569	6.54492	3.41125	0.0019829	0.0339375	-1.61699
RIGG03877			0.43287	6.89695	3.56929	0.00131499	0.0254094	-1.2306
RIGG15357	CAMK1D	Calcium/calmodulin-dependent protein kinase type 1D (EC 2.7.11.17)(CaM kinase I delta)(CaM kinase ID)(CaM-KI delta)(CaMKI-delta)(CaMKI delta)(Camk1D)(CamKI-like protein kinase)(CKLiK) [Source:UniProtKB/Swiss-Prot;Acc:Q8IU85]	0.432255	6.25166	3.29326	0.00268489	0.0418486	-1.90092	XP_001235666.1
RIGG20181	C19orf10	UPF0556 protein C19orf10 Precursor (Stromal cell-derived growth factor SF20)(Interleukin-25)(IL-25) [Source:UniProtKB/Swiss-Prot;Acc:Q969H8]	0.431038	9.52058	3.64348	0.00108254	0.0221544	-1.04705	NP_001006342.1
RIGG10974			0.429632	6.40313	3.46877	0.00170862	0.0306854	-1.47714
RIGG09263	MPPE1	Metallophosphoesterase 1 (EC 3.1.-.-) [Source:UniProtKB/Swiss-Prot;Acc:Q53F39]	0.427432	7.17669	3.73281	0.000855403	0.0188762	-0.824386	NP_001034372.1
RIGG15228	AADAT	Kynurenine/alpha-aminoadipate aminotransferase mitochondrial Precursor (KAT/AadAT)(EC 2.6.1.7)(Kynurenine aminotransferase II)(Kynurenine--oxoglutarate aminotransferase II)(Kynurenine--oxoglutarate transaminase II)(2-aminoadipate transaminase)(EC 2.6.1.39)(2-aminoadipate aminotransferase)(Alpha-aminoadipate aminotransferase)(AadAT) [Source:UniProtKB/Swiss-Prot;Acc:Q8N5Z0]	0.427103	8.79074	3.20652	0.00334772	0.0486446	-2.10692	XP_426286.2
RIGG04790	ZBTB25	Zinc finger and BTB domain-containing protein 25 (Zinc finger protein 46)(Zinc finger protein KUP) [Source:UniProtKB/Swiss-Prot;Acc:P24278]	0.427067	6.69178	3.33037	0.0024416	0.0393338	-1.81205	XP_421407.2
RIGG09061	SFRP4	Secreted frizzled-related protein 4 Precursor (sFRP-4)(Frizzled protein human endometrium)(FrpHE) [Source:UniProtKB/Swiss-Prot;Acc:Q6FHJ7]	0.426445	6.46888	4.10009	0.000320796	0.00980494	0.10736	XP_418831.2
RIGG20150	ASB9		0.424188	9.78472	3.30598	0.00259896	0.0410853	-1.8705	NP_001006262.1
RIGG17820	MPPED1	Metallophosphoesterase domain-containing protein 1 (Adult brain protein 239)(239AB) [Source:UniProtKB/Swiss-Prot;Acc:O15442]	0.422475	8.0297	4.20623	0.0002409	0.00794754	0.380585	XP_416454.1
RIGG07660	MAN1C1	Mannosyl-oligosaccharide 1 2-alpha-mannosidase IC (EC 3.2.1.113)(Processing alpha-1 2-mannosidase IC)(Alpha-1 2-mannosidase IC)(Mannosidase alpha class 1C member 1)(HMIC) [Source:UniProtKB/Swiss-Prot;Acc:Q9NR34]	0.421489	6.49204	3.74167	0.000835593	0.0185766	-0.802206	XP_417735.2
RIGG04603	PEBP1	Phosphatidylethanolamine-binding protein 1 (PEBP-1)(Prostatic-binding protein)(HCNPpp)(Neuropolypeptide h3)(Raf kinase inhibitor protein)(RKIP) [Contains Hippocampal cholinergic neurostimulating peptide(HCNP)] [Source:UniProtKB/Swiss-Prot;Acc:P30086]	0.421468	11.7702	3.95021	0.000479708	0.012712	-0.275678	XP_415283.1
RIGG07880			0.420599	9.0828	4.38376	0.00014888	0.0055261	0.840556
RIGG08239	CNN3	Calponin-3 (Calponin acidic isoform) [Source:UniProtKB/Swiss-Prot;Acc:Q15417]	0.420284	9.48167	3.91272	0.000530284	0.0135753	-0.370937	XP_422326.1
RIGG13717	LYSMD4	LysM and putative peptidoglycan-binding domain-containing protein 4 [Source:UniProtKB/Swiss-Prot;Acc:Q5XG99]	0.420021	6.50595	3.29982	0.00264024	0.0413883	-1.88524	XP_425084.2
RIGG03519	KLHL2	Kelch-like protein 2 (Actin-binding protein Mayven) [Source:UniProtKB/Swiss-Prot;Acc:O95198]	0.419857	6.40859	3.79052	0.000734161	0.0171331	-0.679626	XP_420390.2
RIGG08725	PRDX3	Thioredoxin-dependent peroxide reductase mitochondrial Precursor (EC 1.11.1.15)(Peroxiredoxin-3)(PRX III)(Antioxidant protein 1)(AOP-1)(Protein MER5 homolog)(HBC189) [Source:UniProtKB/Swiss-Prot;Acc:P30048]	0.419773	11.9161	3.25602	0.0029523	0.0446811	-1.98964	XP_426543.2
RIGG11597			0.419576	5.99015	4.39985	0.000142511	0.00537472	0.882394	XP_001235991.1
RIGG16206	NR1D2	Nuclear receptor subfamily 1 group D member 2 (Rev-erb-beta)(EAR-1R)(Orphan nuclear hormone receptor BD73) [Source:UniProtKB/Swiss-Prot;Acc:Q14995]	0.417139	6.63701	4.09118	0.000328587	0.00992812	0.0844897	NP_990536.1
RIGG01411	ADAMTS9	A disintegrin and metalloproteinase with thrombospondin motifs 9 Precursor (ADAMTS-9)(ADAM-TS 9)(ADAM-TS9)(EC 3.4.24.-) [Source:UniProtKB/Swiss-Prot;Acc:Q9P2N4]	0.416927	6.6945	4.01396	0.000404375	0.011479	-0.113173	XP_414417.2
RIGG06741			0.41681	8.07536	3.32296	0.0024884	0.0398486	-1.82982
RIGG10641	CPNE1	Copine-1 (Copine I) [Source:UniProtKB/Swiss-Prot;Acc:Q99829]	0.416515	6.95613	3.44679	0.00180877	0.0317549	-1.53067	NP_003906.2
RIGG15270	PCDH18	Protocadherin-18 Precursor [Source:UniProtKB/Swiss-Prot;Acc:Q9HCL0]	0.414976	6.06553	3.74586	0.000826376	0.0184298	-0.791705	XP_420404.2
RIGG12108	SIRT3	NAD-dependent deacetylase sirtuin-3 mitochondrial Precursor (EC 3.5.1.-)(SIR2-like protein 3)(hSIRT3) [Source:UniProtKB/Swiss-Prot;Acc:Q9NTG7]	0.414238	8.88657	3.66866	0.00101317	0.0212019	-0.98448	XP_420920.2
RIGG15600	GSR	Glutathione reductase mitochondrial Precursor (GRase)(GR)(EC 1.8.1.7) [Source:UniProtKB/Swiss-Prot;Acc:P00390]	0.413584	8.95271	3.26745	0.00286765	0.0438876	-1.96247	NP_000628.2
RIGG10785	MAP1LC3A	Microtubule-associated proteins 1A/1B light chain 3A Precursor (Microtubule-associated protein 1 light chain 3 alpha)(MAP1A/1B light chain 3 A)(MAP1A/MAP1B LC3 A)(MAP1 light chain 3-like protein 1)(Autophagy-related protein LC3 A)(Autophagy-related ubiquitin-like modifier LC3 A) [Source:UniProtKB/Swiss-Prot;Acc:Q9H492]	0.413321	8.3903	4.19031	0.000251494	0.00815907	0.339502	XP_417327.2
RIGG11013			0.412327	6.87722	4.0422	0.00037485	0.010961	-0.0409947
RIGG11662	PLEKHM2	Pleckstrin homology domain-containing family M member 2 (Salmonella-induced filaments A and kinesin-interacting protein)(SifA and kinesin-interacting protein) [Source:UniProtKB/Swiss-Prot;Acc:Q8IWE5]	0.412315	6.50248	3.33951	0.00238506	0.0386847	-1.79011	XP_417616.2
RIGG17818	ADORA2B	Adenosine receptor A2b [Source:UniProtKB/Swiss-Prot;Acc:P29275]	0.412147	6.42067	3.58618	0.00125815	0.0245811	-1.18894	NP_990418.1
RIGG16745	KDELR3	ER lumen protein retaining receptor 3 (KDEL endoplasmic reticulum protein retention receptor 3)(KDEL receptor 3) [Source:UniProtKB/Swiss-Prot;Acc:O43731]	0.408942	7.49295	3.24042	0.00307182	0.0458799	-2.02669	NP_001013014.1
RIGG10606	MXRA8	Matrix-remodeling-associated protein 8 Precursor (Limitrin) [Source:UniProtKB/Swiss-Prot;Acc:Q9BRK3]	0.408641	6.97075	3.57473	0.00129644	0.0251893	-1.21721	NP_989967.1
RIGG14719			0.408151	11.0664	4.31415	0.000179853	0.00636265	0.659782
RIGG10426	C3orf64	Uncharacterized glycosyltransferase AER61 Precursor (EC 2.4.-.-) [Source:UniProtKB/Swiss-Prot;Acc:Q5NDL2]	0.404511	6.32785	3.44915	0.00179775	0.0316569	-1.52493	NP_001026580.1
RIGG04248			0.402083	7.63064	3.37184	0.00219494	0.0367622	-1.71228	XP_423798.2
RIGG11758			0.40105	5.9491	3.4244	0.00191666	0.0330988	-1.58509
RIGG00937	RAPGEF2	Rap guanine nucleotide exchange factor 2 (Neural RAP guanine nucleotide exchange protein)(nRap GEP)(PDZ domain-containing guanine nucleotide exchange factor 1)(PDZ-GEF1)(RA-GEF) [Source:UniProtKB/Swiss-Prot;Acc:Q9Y4G8]	0.400766	6.99825	3.44963	0.0017955	0.0316569	-1.52376	XP_420387.2
RIGG17853	BEND4	BEN domain-containing protein 4 (Coiled-coil domain-containing protein 4) [Source:UniProtKB/Swiss-Prot;Acc:Q6ZU67]	0.400548	6.32879	3.8502	0.000626475	0.0152257	-0.529209	XP_420730.2
RIGG09093	L2HGDH	L-2-hydroxyglutarate dehydrogenase mitochondrial Precursor (Duranin)(EC 1.1.99.2) [Source:UniProtKB/Swiss-Prot;Acc:Q9H9P8]	0.400514	7.6969	3.25882	0.00293139	0.0444762	-1.98301	XP_421462.2
RIGG14502	SLC35C1	GDP-fucose transporter 1 (Solute carrier family 35 member C1) [Source:UniProtKB/Swiss-Prot;Acc:Q96A29]	0.399463	7.33733	3.6248	0.00113701	0.0228485	-1.09341	XP_421127.2
RIGG04282	CCND1	G1/S-specific cyclin-D1 (PRAD1 oncogene)(BCL-1 oncogene) [Source:UniProtKB/Swiss-Prot;Acc:P24385]	0.399448	8.19939	3.649	0.00106694	0.0219842	-1.03334	NP_990712.1
RIGG11008	SPSB3	SPRY domain-containing SOCS box protein 3 (SSB-3) [Source:UniProtKB/Swiss-Prot;Acc:Q6PJ21]	0.399139	7.10082	3.20583	0.00335361	0.0486446	-2.10856	XP_414716.2
RIGG00313	SLU7	Pre-mRNA-splicing factor SLU7 (hSlu7) [Source:UniProtKB/Swiss-Prot;Acc:O95391]	0.398304	7.15481	4.48022	0.000114519	0.00456349	1.09178	NP_001006146.1
RIGG18028	PTPN6	Tyrosine-protein phosphatase non-receptor type 6 (EC 3.1.3.48)(Protein-tyrosine phosphatase 1C)(PTP-1C)(Hematopoietic cell protein-tyrosine phosphatase)(SH-PTP1)(Protein-tyrosine phosphatase SHP-1) [Source:UniProtKB/Swiss-Prot;Acc:P29350]	0.397063	8.12672	4.23304	0.000224053	0.00756964	0.449809	NP_001026655.1
RIGG06898	NINJ1	Ninjurin-1 (Nerve injury-induced protein 1) [Source:UniProtKB/Swiss-Prot;Acc:Q92982]	0.394402	6.44717	3.19859	0.00341564	0.0492412	-2.12564	XP_414328.1
RIGG01116	TPM1	Tropomyosin alpha-1 chain (Tropomyosin-1)(Alpha-tropomyosin) [Source:UniProtKB/Swiss-Prot;Acc:P09493]	0.392345	9.69215	3.92187	0.000517477	0.0133445	-0.34771	NP_990732.1
RIGG12321	RABGAP1L	RAB GTPase-activating protein 1-like [Source:UniProtKB/Swiss-Prot;Acc:Q5R372]	0.391793	6.47777	4.15762	0.000274703	0.00865929	0.255272	NP_001012941.1
RIGG10500	UBL7	Ubiquitin-like protein 7 (Ubiquitin-like protein SB132)(Bone marrow stromal cell ubiquitin-like protein)(BMSC-UbP) [Source:UniProtKB/Swiss-Prot;Acc:Q96S82]	0.391757	7.02207	3.55127	0.00137839	0.0261885	-1.27499	XP_413686.2
RIGG19198	TMEM27	Collectrin Precursor (Transmembrane protein 27) [Source:UniProtKB/Swiss-Prot;Acc:Q9HBJ8]	0.389889	6.14008	3.30292	0.00261942	0.0412421	-1.87784	XP_416821.2
RIGG05397			0.389761	6.01425	3.96212	0.00046466	0.0125174	-0.245373
RIGG15701	FAAH	Fatty-acid amide hydrolase 1 (EC 3.5.1.n2)(Oleamide hydrolase 1)(Anandamide amidohydrolase 1) [Source:UniProtKB/Swiss-Prot;Acc:O00519]	0.387323	9.19432	4.55012	9.46616e-05	0.00399851	1.27427	XP_422450.1
RIGG18288	C18orf8	Uncharacterized protein C18orf8 (Colon cancer-associated protein Mic1)(Mic-1) [Source:UniProtKB/Swiss-Prot;Acc:Q96DM3]	0.386572	8.45137	3.75283	0.000811278	0.0182279	-0.774246	XP_419161.2
RIGG15681			0.385556	10.2052	3.32234	0.0024924	0.0398486	-1.83133
RIGG13833	LEPREL1	Prolyl 3-hydroxylase 2 Precursor (EC 1.14.11.7)(Leprecan-like protein 1)(Myxoid liposarcoma-associated protein 4) [Source:UniProtKB/Swiss-Prot;Acc:Q8IVL5]	0.385494	6.24105	3.85309	0.000621676	0.0151614	-0.521911	NP_001001530.1
RIGG13908	CUTC	Copper homeostasis protein cutC homolog [Source:UniProtKB/Swiss-Prot;Acc:Q9NTM9]	0.385375	8.098	3.61091	0.0011792	0.023495	-1.1278	NP_001006503.1
RIGG12266	ZCCHC8	Zinc finger CCHC domain-containing protein 8 [Source:UniProtKB/Swiss-Prot;Acc:Q6NZY4]	0.383292	7.33827	3.52103	0.00149152	0.0274877	-1.34929	NP_060082.2
RIGG10340			0.382055	5.96583	3.54469	0.00140227	0.0264043	-1.29117	XP_418202.2
RIGG17072	WDR3	WD repeat-containing protein 3 [Source:UniProtKB/Swiss-Prot;Acc:Q9UNX4]	0.381712	6.88384	3.52061	0.00149316	0.027494	-1.35032	NP_001026656.1
RIGG02972			0.381054	8.60568	3.68387	0.000973378	0.020771	-0.946605
RIGG10973	RERE	Arginine-glutamic acid dipeptide repeats protein (Atrophin-1-related protein)(Atrophin-1-like protein) [Source:UniProtKB/Swiss-Prot;Acc:Q9P2R6]	0.380104	6.22349	3.5385	0.00142511	0.0267067	-1.3064	XP_417594.2
RIGG18819	TMEM64	Transmembrane protein 64 [Source:UniProtKB/Swiss-Prot;Acc:Q6YI46]	0.380103	6.89054	3.27595	0.00280619	0.0431658	-1.94223	XP_001234281.1
RIGG13928		Ig-like domain-containing protein FLJ20674 Precursor [Source:UniProtKB/Swiss-Prot;Acc:Q8N0Z9]	0.378801	6.40317	3.93815	0.000495436	0.0129821	-0.306344	NP_061959.2
RIGG17573	MAPK9	Mitogen-activated protein kinase 9 (EC 2.7.11.24)(Stress-activated protein kinase JNK2)(c-Jun N-terminal kinase 2)(JNK-55) [Source:UniProtKB/Swiss-Prot;Acc:P45984]	0.378594	8.81306	3.36315	0.00224454	0.0371821	-1.73323	NP_990426.1
RIGG13417	ESYT2	Extended synaptotagmin-2 (E-Syt2)(Chr2Syt)(Protein FAM62B) [Source:UniProtKB/Swiss-Prot;Acc:A0FGR8]	0.37718	5.8677	3.73245	0.000856223	0.0188762	-0.825293	XP_001233946.1
RIGG04000	IFFO1	Intermediate filament family orphan 1 (HOM-TES-103 tumor antigen) [Source:UniProtKB/Swiss-Prot;Acc:Q0D2I5]	0.376817	6.48222	3.19295	0.00346465	0.049762	-2.13892	XP_416501.2
RIGG16209	THRB	Thyroid hormone receptor beta (Nuclear receptor subfamily 1 group A member 2) [Source:UniProtKB/Swiss-Prot;Acc:P10828]	0.37588	5.92991	4.3484	0.000163889	0.00595755	0.748669	NP_990778.1
RIGG04176	FMO4	Dimethylaniline monooxygenase [N-oxide-forming] 4 (EC 1.14.13.8)(Hepatic flavin-containing monooxygenase 4)(FMO 4)(Dimethylaniline oxidase 4) [Source:UniProtKB/Swiss-Prot;Acc:P31512]	0.37587	6.10914	3.33759	0.00239685	0.0388202	-1.79473	NP_002013.1
RIGG20292	FAM108C1	Abhydrolase domain-containing protein FAM108C1 (EC 3.-.-.-) [Source:UniProtKB/Swiss-Prot;Acc:Q6PCB6]	0.374912	8.29079	3.23161	0.00314138	0.0466568	-2.04759	NP_001007827.1
RIGG08139	PAK6	Serine/threonine-protein kinase PAK 6 (EC 2.7.11.1)(p21-activated kinase 6)(PAK-6)(PAK-5) [Source:UniProtKB/Swiss-Prot;Acc:Q9NQU5]	0.370791	5.80116	3.26916	0.00285516	0.0437869	-1.95839	XP_426393.2
RIGG03370			0.36611	6.37008	3.48622	0.0016329	0.0295265	-1.43451
RIGG12202			0.364877	7.80229	3.30274	0.00262059	0.0412421	-1.87825	XP_001231722.1
RIGG18871			0.359562	7.7122	3.22047	0.00323142	0.0474931	-2.07395	XP_001236562.1
RIGG07680	KIRREL3	Kin of IRRE-like protein 3 Precursor (Kin of irregular chiasm-like protein 3)(Nephrin-like 2) [Source:UniProtKB/Swiss-Prot;Acc:Q8IZU9]	0.358977	6.14095	3.39327	0.00207705	0.0351783	-1.66051	NP_115920.1
RIGG15881	FBLN5	Fibulin-5 Precursor (FIBL-5)(Developmental arteries and neural crest EGF-like protein)(Dance)(Urine p50 protein)(UP50) [Source:UniProtKB/Swiss-Prot;Acc:Q9UBX5]	0.358178	6.52362	3.32233	0.00249242	0.0398486	-1.83134	XP_421323.1
RIGG15091			0.35493	9.63029	3.83332	0.000655254	0.0157261	-0.571819
RIGG09286	RASSF8	Ras association domain-containing protein 8 (Carcinoma-associated protein HOJ-1) [Source:UniProtKB/Swiss-Prot;Acc:Q8NHQ8]	0.353543	6.61062	3.44449	0.00181957	0.031918	-1.53627	XP_416437.2
RIGG18714	FGFRL1	Fibroblast growth factor receptor-like 1 Precursor (FGF receptor-like protein 1)(Fibroblast growth factor receptor 5)(FGFR-like protein)(FGF homologous factor receptor) [Source:UniProtKB/Swiss-Prot;Acc:Q8N441]	0.352777	6.6648	3.19392	0.00345617	0.0497236	-2.13663	NP_989787.1
RIGG04768	XKR8	XK-related protein 8 [Source:UniProtKB/Swiss-Prot;Acc:Q9H6D3]	0.351959	6.8464	3.28144	0.00276712	0.0427651	-1.92912	NP_001038158.1
RIGG05236	C14orf101	UPF0679 protein C14orf101 [Source:UniProtKB/Swiss-Prot;Acc:Q9NX78]	0.351295	6.86111	3.6448	0.00107881	0.0221208	-1.04379	XP_421443.2
RIGG14747	BMP2	Bone morphogenetic protein 2 Precursor (BMP-2)(BMP-2A) [Source:UniProtKB/Swiss-Prot;Acc:P12643]	0.349991	6.77243	4.11253	0.000310227	0.00950942	0.139295	NP_989689.1
RIGG04230			0.349743	5.66456	4.41992	0.000134944	0.00516842	0.934617	NP_001001766.1
RIGG11201	COG4	Conserved oligomeric Golgi complex subunit 4 (COG complex subunit 4)(Component of oligomeric Golgi complex 4) [Source:UniProtKB/Swiss-Prot;Acc:Q9H9E3]	0.347845	8.57081	4.3748	0.000152549	0.0056326	0.81726	NP_001012793.1
RIGG20265	PECR	Peroxisomal trans-2-enoyl-CoA reductase (EC 1.3.1.38)(TERP)(HPDHase)(pVI-ARL)(2 4-dienoyl-CoA reductase-related protein)(DCR-RP) [Source:UniProtKB/Swiss-Prot;Acc:Q9BY49]	0.346969	9.47544	3.20582	0.00335366	0.0486446	-2.10857	NP_001006522.1
RIGG07517	NR1D2	Nuclear receptor subfamily 1 group D member 2 (Rev-erb-beta)(EAR-1R)(Orphan nuclear hormone receptor BD73) [Source:UniProtKB/Swiss-Prot;Acc:Q14995]	0.344783	6.26742	3.2374	0.00309552	0.0461379	-2.03387	NP_990536.1
RIGG12832	DUSP14	Dual specificity protein phosphatase 14 (EC 3.1.3.48)(EC 3.1.3.16)(Mitogen-activated protein kinase phosphatase 6)(MAP kinase phosphatase 6)(MKP-6)(MKP-1-like protein tyrosine phosphatase)(MKP-L) [Source:UniProtKB/Swiss-Prot;Acc:O95147]	0.342564	6.29876	3.36313	0.00224466	0.0371821	-1.73328	XP_415902.2
RIGG06854	SAT1	Diamine acetyltransferase 1 (EC 2.3.1.57)(Spermidine/spermine N(1)-acetyltransferase 1)(SSAT-1)(SSAT)(Putrescine acetyltransferase)(Polyamine N-acetyltransferase 1) [Source:UniProtKB/Swiss-Prot;Acc:P21673]	0.342484	6.86645	3.24503	0.00303607	0.0455411	-2.01577	NP_989517.1
RIGG03988			0.339295	6.01483	3.42016	0.00193779	0.0333514	-1.59539
RIGG08688	CABC1	Chaperone activity of bc1 complex-like mitochondrial Precursor (Chaperone-ABC1-like)(aarF domain-containing protein kinase 3) [Source:UniProtKB/Swiss-Prot;Acc:Q8NI60]	0.338888	6.31239	3.34047	0.00237921	0.0386445	-1.78782	XP_415040.2
RIGG18008	LRRC23	Leucine-rich repeat-containing protein 23 (Leucine-rich protein B7) [Source:UniProtKB/Swiss-Prot;Acc:Q53EV4]	0.335437	6.34955	3.28665	0.00273058	0.0424668	-1.9167	XP_416514.2
RIGG01810	SHROOM3	Protein Shroom3 (Shroom)(Shroom-related protein)(hShrmL) [Source:UniProtKB/Swiss-Prot;Acc:Q8TF72]	0.334663	5.90422	4.19046	0.00025139	0.00815907	0.339896	NP_065910.3
RIGG09847			0.333386	8.14019	3.65466	0.0010512	0.0218303	-1.0193
RIGG01641			0.332384	11.8018	3.42553	0.00191105	0.0330561	-1.58234
RIGG09926	KCNC4	Potassium voltage-gated channel subfamily C member 4 (Voltage-gated potassium channel subunit Kv3.4)(KSHIIIC) [Source:UniProtKB/Swiss-Prot;Acc:Q03721]	0.332122	6.44578	3.29797	0.00265274	0.0414496	-1.88966	NP_004969.2
RIGG18549	MAEL	Protein maelstrom homolog [Source:UniProtKB/Swiss-Prot;Acc:Q96JY0]	0.328567	5.68434	3.95739	0.000470582	0.0125966	-0.257416	XP_416657.2
RIGG15246			0.3191	6.08222	3.36154	0.00225385	0.0372613	-1.73711
RIGG06068			0.316588	6.2365	3.47863	0.00166541	0.0300372	-1.45306
RIGG06407	KLHDC1	Kelch domain-containing protein 1 [Source:UniProtKB/Swiss-Prot;Acc:Q8N7A1]	0.311874	7.1086	3.87039	0.000593682	0.014665	-0.478182	XP_421458.1
RIGG09109	CARD10	Caspase recruitment domain-containing protein 10 (CARD-containing MAGUK protein 3)(Carma 3) [Source:UniProtKB/Swiss-Prot;Acc:Q9BWT7]	0.309099	5.877	3.76073	0.000794468	0.0180034	-0.754418	NP_055365.2
RIGG01400			0.304244	5.84915	3.73749	0.000844868	0.0187433	-0.812656
RIGG13339	RNF168	E3 ubiquitin-protein ligase RNF168 (EC 6.3.2.-)(RING finger protein 168) [Source:UniProtKB/Swiss-Prot;Acc:Q8IYW5]	0.293802	7.41151	3.33155	0.00243425	0.0393052	-1.80923	NP_689830.2
RIGG05973			0.289635	5.60647	4.46083	0.000120727	0.00477483	1.04122
RIGG05127			0.28815	5.70159	3.43729	0.00185383	0.0324113	-1.55379
RIGG11411	KIAA0892	Uncharacterized protein KIAA0892 Precursor [Source:UniProtKB/Swiss-Prot;Acc:Q9Y6X3]	0.287314	8.13548	3.82871	0.00066333	0.0158658	-0.583438	XP_425908.2
RIGG01625	TASP1	Threonine aspartase 1 (Taspase-1)(EC 3.4.25.-) [Contains Threonine aspartase subunit alpha;Threonine aspartase subunit beta] [Source:UniProtKB/Swiss-Prot;Acc:Q9H6P5]	0.285938	6.61273	3.6028	0.00120455	0.0237536	-1.14787	NP_001012808.1
RIGG17419	UBXN2B	UBX domain-containing protein 2B (NSFL1 cofactor p37)(p97 cofactor p37) [Source:UniProtKB/Swiss-Prot;Acc:Q14CS0]	0.284047	5.78075	3.52229	0.00148664	0.0274457	-1.3462	NP_001026194.1
RIGG05233			0.277857	6.96591	3.23908	0.00308234	0.0459739	-2.02989
RIGG17996	FGFBP1	Fibroblast growth factor-binding protein 1 Precursor (FGF-binding protein 1)(FGF-BP1)(FGFBP-1)(FGF-BP)(17 kDa heparin-binding growth factor-binding protein)(17 kDa HBGF-binding protein)(HBp17) [Source:UniProtKB/Swiss-Prot;Acc:Q14512]	0.275501	5.60511	3.81912	0.000680469	0.0161841	-0.60763	XP_420773.1
RIGG11687	GOLGA7	Golgin subfamily A member 7 (Golgi complex-associated protein of 16 kDa) [Source:UniProtKB/Swiss-Prot;Acc:Q7Z5G4]	0.264507	9.30643	3.22759	0.00317358	0.0470028	-2.0571	NP_001006570.1
RIGG16650	PITX2	Pituitary homeobox 2 (Paired-like homeodomain transcription factor 2)(Homeobox protein PITX2)(RIEG bicoid-related homeobox transcription factor)(Solurshin)(ALL1-responsive protein ARP1) [Source:UniProtKB/Swiss-Prot;Acc:Q99697]	0.262156	7.39042	3.20468	0.00336337	0.0486537	-2.11127	NP_000316.2
RIGG00556	ENPP2	Ectonucleotide pyrophosphatase/phosphodiesterase family member 2 Precursor (E-NPP 2)(EC 3.1.4.39)(Extracellular lysophospholipase D)(LysoPLD)(Autotaxin) [Source:UniProtKB/Swiss-Prot;Acc:Q13822]	0.236565	5.7022	3.37525	0.00217574	0.0364931	-1.70405	XP_001234290.1
RIGG07019			0.232529	5.66194	3.24097	0.00306753	0.0458799	-2.02539
RIGG18506	AIM1	Absent in melanoma 1 protein (Beta/gamma crystallin domain-containing protein 1) [Source:UniProtKB/Swiss-Prot;Acc:Q9Y4K1]	0.221151	5.58236	3.41936	0.00194181	0.0333695	-1.59733	XP_419809.2
RIGG20059			0.217139	5.63133	3.30045	0.00263601	0.0413883	-1.88374	NP_001007086.1
RIGG15152	TMEM192	Transmembrane protein 192 [Source:UniProtKB/Swiss-Prot;Acc:Q8IY95]	-0.218469	5.54657	-3.54457	0.00140273	0.0264043	-1.29148	XP_420389.2
RIGG07112			-0.221075	5.59171	-3.23658	0.00310196	0.0461687	-2.03581
RIGG07387			-0.224314	5.64662	-3.26146	0.00291175	0.0443056	-1.97673	NP_990349.1
RIGG10891			-0.241048	10.2782	-3.21195	0.003302	0.0482618	-2.0941	XP_001231779.1
RIGG19971			-0.245706	5.69206	-3.36679	0.0022236	0.0369492	-1.72444
RIGG15166	KLHL2	Kelch-like protein 2 (Actin-binding protein Mayven) [Source:UniProtKB/Swiss-Prot;Acc:O95198]	-0.26328	7.34832	-3.24912	0.00300465	0.0451659	-2.00606	XP_420390.2
RIGG06420			-0.268143	7.14321	-3.21208	0.00330092	0.0482618	-2.0938	XP_420181.1
RIGG06936	DUS1L	tRNA-dihydrouridine synthase 1-like (EC 1.-.-.-) [Source:UniProtKB/Swiss-Prot;Acc:Q6P1R4]	-0.270177	8.27799	-3.36078	0.00225826	0.0372613	-1.73894	XP_001232803.1
RIGG09785	ZNF638	Zinc finger protein 638 (Zinc finger matrin-like protein)(Nuclear protein 220)(Cutaneous T-cell lymphoma-associated antigen se33-1)(CTCL tumor antigen se33-1) [Source:UniProtKB/Swiss-Prot;Acc:Q14966]	-0.27208	5.62065	-3.77545	0.000764082	0.017598	-0.717477	NP_001014972.1
RIGG16583	ABCD2	ATP-binding cassette sub-family D member 2 (Adrenoleukodystrophy-related protein)(hALDR)(Adrenoleukodystrophy-like 1) [Source:UniProtKB/Swiss-Prot;Acc:Q9UBJ2]	-0.272611	8.05153	-3.22089	0.00322801	0.047476	-2.07297	XP_415938.2
RIGG02457	C3orf17	Uncharacterized protein C3orf17 [Source:UniProtKB/Swiss-Prot;Acc:Q6NW34]	-0.274063	7.60781	-3.28576	0.00273681	0.0424782	-1.91883	NP_056227.2
RIGG18889	C20orf194	Uncharacterized protein C20orf194 [Source:UniProtKB/Swiss-Prot;Acc:Q5TEA3]	-0.281453	5.6686	-3.31379	0.00254755	0.0404454	-1.85181	XP_420883.2
RIGG12599	AP3M1	AP-3 complex subunit mu-1 (Adapter-related protein complex 3 mu-1 subunit)(AP-3 adapter complex mu3A subunit)(Mu-adaptin 3A)(Mu3A-adaptin) [Source:UniProtKB/Swiss-Prot;Acc:Q9Y2T2]	-0.282149	9.94083	-3.28375	0.00275084	0.0426249	-1.92361	NP_001026398.1
RIGG01546			-0.285881	5.943	-3.28566	0.00273746	0.0424782	-1.91905
RIGG16368	MOBKL1A	Mps one binder kinase activator-like 1A (Mob1 homolog 1A)(Mob1A)(Mob1B)(Protein Mob4A) [Source:UniProtKB/Swiss-Prot;Acc:Q7L9L4]	-0.288466	6.54886	-3.39394	0.00207345	0.0351737	-1.65889	XP_420601.1
RIGG01526	TRAF2	TNF receptor-associated factor 2 (Tumor necrosis factor type 2 receptor-associated protein 3) [Source:UniProtKB/Swiss-Prot;Acc:Q12933]	-0.289158	6.39101	-3.38481	0.00212282	0.0357812	-1.68096	XP_415560.2
RIGG18910	PSMG1	Proteasome assembly chaperone 1 (PAC-1)(Down syndrome critical region protein 2)(Chromosome 21 leucine-rich protein)(C21-LRP) [Source:UniProtKB/Swiss-Prot;Acc:O95456]	-0.289355	5.79661	-3.42722	0.00190274	0.0330307	-1.57825	NP_001012561.1
RIGG02398			-0.294976	6.18163	-3.27886	0.00278543	0.0429718	-1.93529
RIGG16395	MRPL18	39S ribosomal protein L18 mitochondrial Precursor (L18mt)(MRP-L18) [Source:UniProtKB/Swiss-Prot;Acc:Q9H0U6]	-0.29501	9.78319	-3.22864	0.0031651	0.0469101	-2.05461	XP_419623.1
RIGG11212			-0.29944	5.86359	-3.7694	0.000776438	0.0177472	-0.732674
RIGG11365	IP6K3	Inositol hexakisphosphate kinase 3 (InsP6 kinase 3)(EC 2.7.4.21)(Inositol hexaphosphate kinase 3) [Source:UniProtKB/Swiss-Prot;Acc:Q96PC2]	-0.300999	9.57826	-3.56511	0.00132946	0.0255434	-1.24092	NP_001136355.1
RIGG12157	ANO9	Anoctamin-9 (Transmembrane protein 16J)(Tumor protein p53-inducible protein 5)(p53-induced gene 5 protein) [Source:UniProtKB/Swiss-Prot;Acc:A1A5B4]	-0.302988	6.04783	-3.56172	0.00134129	0.025706	-1.24927	NP_001012302.2
RIGG20247	EIF2B2	Translation initiation factor eIF-2B subunit beta (eIF-2B GDP-GTP exchange factor subunit beta)(S20I15)(S20III15) [Source:UniProtKB/Swiss-Prot;Acc:P49770]	-0.307798	9.53299	-3.88635	0.000568942	0.0142034	-0.437771	NP_001006481.1
RIGG06827	PSMD9	26S proteasome non-ATPase regulatory subunit 9 (26S proteasome regulatory subunit p27) [Source:UniProtKB/Swiss-Prot;Acc:O00233]	-0.308931	8.24986	-3.3572	0.00227912	0.0374592	-1.74756	NP_001006189.1
RIGG16830	PLEKHG1	Pleckstrin homology domain-containing family G member 1 [Source:UniProtKB/Swiss-Prot;Acc:Q9ULL1]	-0.310479	5.66793	-4.15875	0.000273869	0.0086459	0.258174	XP_419671.2
RIGG08516			-0.310678	10.5291	-3.76519	0.000785136	0.0178494	-0.743226	XP_414954.2
RIGG18741	RRAGD	Ras-related GTP-binding protein D (Rag D)(RagD) [Source:UniProtKB/Swiss-Prot;Acc:Q9NQL2]	-0.311461	6.49986	-3.19624	0.00343596	0.0494691	-2.13117	XP_419838.2
RIGG09290	CWH43	PGAP2-interacting protein [Source:UniProtKB/Swiss-Prot;Acc:Q9H720]	-0.313888	5.77903	-3.43023	0.001888	0.0328727	-1.57094	XP_420716.2
RIGG08952	PDCD2	Programmed cell death protein 2 (Zinc finger protein Rp-8)(Zinc finger MYND domain-containing protein 7) [Source:UniProtKB/Swiss-Prot;Acc:Q16342]	-0.314606	7.44123	-3.19121	0.00347995	0.0499298	-2.14302	NP_001026235.1
RIGG20319	PGS1	CDP-diacylglycerol--glycerol-3-phosphate 3-phosphatidyltransferase mitochondrial Precursor (EC 2.7.8.5)(Phosphatidylglycerophosphate synthase 1)(Phosphatidylglycerophosphate synthase)(PGP synthase) [Source:UniProtKB/Swiss-Prot;Acc:Q32NB8]	-0.314716	6.90416	-3.71141	0.000905148	0.019708	-0.877874	NP_001008463.1
RIGG19672	MRPL48	39S ribosomal protein L48 mitochondrial Precursor (L48mt)(MRP-L48) [Source:UniProtKB/Swiss-Prot;Acc:Q96GC5]	-0.315067	9.37613	-3.75551	0.000805541	0.0181569	-0.767526	NP_001025224.1
RIGG13161	NDUFAB1	Acyl carrier protein mitochondrial Precursor (ACP)(NADH-ubiquinone oxidoreductase 9.6 kDa subunit)(CI-SDAP) [Source:UniProtKB/Swiss-Prot;Acc:O14561]	-0.31732	11.3459	-3.53339	0.00144425	0.0269695	-1.31896	XP_414872.2
RIGG00791	SEH1L	Nucleoporin SEH1-like (SEC13-like protein) [Source:UniProtKB/Swiss-Prot;Acc:Q96EE3]	-0.31831	7.4333	-3.19048	0.00348641	0.0499884	-2.14475	NP_112493.2
RIGG20171	TRAPPC4	Trafficking protein particle complex subunit 4 (Synbindin)(TRS23 homolog)(Hematopoietic stem/progenitor cell protein 172) [Source:UniProtKB/Swiss-Prot;Acc:Q9Y296]	-0.318504	8.36417	-3.71906	0.000887045	0.0194542	-0.85876	NP_001006320.1
RIGG01996	FSD1L	FSD1-like protein (FSD1 N-terminal-like protein)(Coiled-coil domain-containing protein 10) [Source:UniProtKB/Swiss-Prot;Acc:Q9BXM9]	-0.319622	5.83831	-3.42497	0.00191382	0.0330768	-1.5837	XP_424884.2
RIGG20099	PPP2CA	Serine/threonine-protein phosphatase 2A catalytic subunit alpha isoform (PP2A-alpha)(EC 3.1.3.16)(Replication protein C)(RP-C) [Source:UniProtKB/Swiss-Prot;Acc:P67775]	-0.322716	10.0379	-3.78516	0.000744661	0.0172448	-0.693083	NP_001006152.1
RIGG15499	ATP6V0B	V-type proton ATPase 21 kDa proteolipid subunit (V-ATPase 21 kDa proteolipid subunit)(Vacuolar proton pump 21 kDa proteolipid subunit)(HATPL) [Source:UniProtKB/Swiss-Prot;Acc:Q99437]	-0.323363	9.32798	-3.90287	0.000544404	0.0138213	-0.3959	NP_001034546.1
RIGG03670	GNL3	Guanine nucleotide-binding protein-like 3 (Nucleolar GTP-binding protein 3)(Nucleostemin)(E2-induced gene 3 protein)(Novel nucleolar protein 47)(NNP47) [Source:UniProtKB/Swiss-Prot;Acc:Q9BVP2]	-0.326264	9.71936	-3.84735	0.000631239	0.0153063	-0.536396	XP_414249.2
RIGG00399	RIPK1	Receptor-interacting serine/threonine-protein kinase 1 (EC 2.7.11.1)(Serine/threonine-protein kinase RIP)(Cell death protein RIP)(Receptor-interacting protein) [Source:UniProtKB/Swiss-Prot;Acc:Q13546]	-0.327162	7.25481	-3.47162	0.00169602	0.0305055	-1.47018	NP_989733.1
RIGG12348			-0.329753	10.4418	-3.46716	0.00171577	0.0307094	-1.48106
RIGG06711	ATP5J2		-0.335066	6.81752	-3.35849	0.00227159	0.0374227	-1.74445	XP_001233184.1
RIGG06264	NOL7	Nucleolar protein 7 (Nucleolar protein of 27 kDa) [Source:UniProtKB/Swiss-Prot;Acc:Q9UMY1]	-0.335405	8.56579	-4.20576	0.000241211	0.00794754	0.379352	XP_418926.1
RIGG08818	UROD	Uroporphyrinogen decarboxylase (URO-D)(UPD)(EC 4.1.1.37) [Source:UniProtKB/Swiss-Prot;Acc:P06132]	-0.335722	9.10964	-3.62041	0.00115017	0.0230335	-1.10427	XP_422430.2
RIGG12365	PDCD5	Programmed cell death protein 5 (TF-1 cell apoptosis-related protein 19)(Protein TFAR19) [Source:UniProtKB/Swiss-Prot;Acc:O14737]	-0.335758	10.0043	-4.34123	0.000167112	0.00603284	0.730044	XP_414127.1
RIGG12112			-0.338207	7.88892	-3.23556	0.00311	0.0462558	-2.03822
RIGG02870	DYRK3	Dual specificity tyrosine-phosphorylation-regulated kinase 3 (EC 2.7.12.1)(Regulatory erythroid kinase)(REDK) [Source:UniProtKB/Swiss-Prot;Acc:O43781]	-0.340424	6.30939	-3.24047	0.00307147	0.0458799	-2.02659	XP_417975.1
RIGG20295	NUBP2	Nucleotide-binding protein 2 (NBP 2) [Source:UniProtKB/Swiss-Prot;Acc:Q9Y5Y2]	-0.342829	8.81766	-3.2522	0.00298119	0.0449412	-1.99874	NP_001007834.1
RIGG09831	PPP2R2A	Serine/threonine-protein phosphatase 2A 55 kDa regulatory subunit B alpha isoform (PP2A subunit B B-alpha isoform)(PP2A subunit B B55-alpha isoform)(PP2A subunit B PR55-alpha isoform)(PP2A subunit B R2-alpha isoform) [Source:UniProtKB/Swiss-Prot;Acc:P63151]	-0.343044	8.75352	-3.30824	0.00258402	0.040941	-1.86511	NP_001026057.1
RIGG15425	SRBD1	S1 RNA-binding domain-containing protein 1 [Source:UniProtKB/Swiss-Prot;Acc:Q8N5C6]	-0.34488	6.47058	-3.29892	0.00264629	0.0413998	-1.88738	XP_419463.1
RIGG03708	WDR12	Ribosome biogenesis protein WDR12 (WD repeat-containing protein 12) [Source:UniProtKB/Swiss-Prot;Acc:Q9GZL7]	-0.345246	8.03666	-4.12779	0.000297719	0.0092197	0.178531	XP_421945.2
RIGG11004			-0.345731	5.66837	-3.45222	0.00178351	0.0316005	-1.51746
RIGG00596			-0.345782	12.5816	-3.63552	0.00110545	0.0223479	-1.06683	XP_001233393.1
RIGG10983	NAB1	NGFI-A-binding protein 1 (EGR-1-binding protein 1)(Transcriptional regulatory protein p54) [Source:UniProtKB/Swiss-Prot;Acc:Q13506]	-0.347238	6.75666	-3.375	0.00217714	0.0364931	-1.70465	NP_989599.1
RIGG17507	VPS37A	Vacuolar protein sorting-associated protein 37A (hVps37A)(ESCRT-I complex subunit VPS37A)(Hepatocellular carcinoma-related protein 1) [Source:UniProtKB/Swiss-Prot;Acc:Q8NEZ2]	-0.347244	7.24409	-3.22097	0.00322734	0.047476	-2.07278	XP_420687.1
RIGG20423			-0.347247	5.69128	-3.52245	0.00148604	0.0274457	-1.34582	XP_420474.1
RIGG13830	THOC7	THO complex subunit 7 homolog (Ngg1-interacting factor 3-like protein 1-binding protein 1)(NIF3L1-binding protein 1) [Source:UniProtKB/Swiss-Prot;Acc:Q6I9Y2]	-0.348618	9.92226	-3.38556	0.00211873	0.0357409	-1.67915	XP_414414.1
RIGG04510	CCT4	T-complex protein 1 subunit delta (TCP-1-delta)(CCT-delta)(Stimulator of TAR RNA-binding) [Source:UniProtKB/Swiss-Prot;Acc:P50991]	-0.348647	10.3533	-4.41589	0.00013643	0.00519378	0.924139	NP_996761.1
RIGG14679	FAM188A	Protein CARP (Dermal papilla-derived protein 5)(Protein FAM188A) [Source:UniProtKB/Swiss-Prot;Acc:Q9H8M7]	-0.351439	7.46651	-3.19946	0.00340807	0.0491655	-2.12357	XP_418629.1
RIGG01151	DERL2	Derlin-2 (Der1-like protein 2)(Degradation in endoplasmic reticulum protein 2)(DERtrin-2)(F-LAN-1)(F-LANa) [Source:UniProtKB/Swiss-Prot;Acc:Q9GZP9]	-0.353148	7.30303	-4.28909	0.000192499	0.00674585	0.59483	XP_415746.2
RIGG10132	EYA3	Eyes absent homolog 3 (EC 3.1.3.48) [Source:UniProtKB/Swiss-Prot;Acc:Q99504]	-0.353389	6.89141	-3.71672	0.000892565	0.0195549	-0.864629	NP_001981.2
RIGG16746	SDCCAG3	Serologically defined colon cancer antigen 3 (Antigen NY-CO-3) [Source:UniProtKB/Swiss-Prot;Acc:Q96C92]	-0.356333	5.75903	-3.20529	0.00335814	0.0486446	-2.10982	XP_001234294.1
RIGG10915			-0.357019	6.33445	-3.44109	0.00183567	0.0321203	-1.54454	NP_989797.1
RIGG20236	LETM1	LETM1 and EF-hand domain-containing protein 1 mitochondrial Precursor (Leucine zipper-EF-hand-containing transmembrane protein 1) [Source:UniProtKB/Swiss-Prot;Acc:O95202]	-0.357175	6.503	-3.30114	0.00263131	0.0413799	-1.88207	NP_001006461.1
RIGG01190	PTPLA	Protein-tyrosine phosphatase-like member A (Cementum attachment protein) [Source:UniProtKB/Swiss-Prot;Acc:B0YJ81]	-0.357567	7.19535	-4.0165	0.00040163	0.0114318	-0.106688	NP_055056.3
RIGG00320	MRPL37	39S ribosomal protein L37 mitochondrial Precursor (L37mt)(MRP-L37) [Source:UniProtKB/Swiss-Prot;Acc:Q9BZE1]	-0.357716	9.71446	-3.71234	0.000902926	0.0196964	-0.875549	XP_001235469.1
RIGG20072			-0.358525	5.74838	-3.6834	0.000974574	0.020771	-0.947766	NP_001007080.1
RIGG20263	BZW1	Basic leucine zipper and W2 domain-containing protein 1 (Protein Orf) [Source:UniProtKB/Swiss-Prot;Acc:Q7L1Q6]	-0.359427	11.2146	-3.85663	0.000615846	0.015054	-0.512971	NP_001006516.1
RIGG19659			-0.360516	5.96808	-3.29932	0.0026436	0.0413883	-1.88643
RIGG12596	PLA2G4A	Cytosolic phospholipase A2 (cPLA2)(Phospholipase A2 group IVA) [Includes Phospholipase A2(EC 3.1.1.4)(Phosphatidylcholine 2-acylhydrolase);Lysophospholipase(EC 3.1.1.5)] [Source:UniProtKB/Swiss-Prot;Acc:P47712]	-0.360605	5.94319	-3.31786	0.00252112	0.040216	-1.84205	NP_990754.1
RIGG12516	ATPAF2	ATP synthase mitochondrial F1 complex assembly factor 2 Precursor (ATP12 homolog) [Source:UniProtKB/Swiss-Prot;Acc:Q8N5M1]	-0.360645	8.14068	-3.34556	0.00234832	0.0383874	-1.77558	XP_414815.1
RIGG11210			-0.361211	6.06054	-3.86535	0.000601704	0.0148112	-0.490922	XP_001232146.1
RIGG07826	CSDE1	Cold shock domain-containing protein E1 (UNR protein)(N-ras upstream gene protein) [Source:UniProtKB/Swiss-Prot;Acc:O75534]	-0.361502	6.62669	-4.19976	0.000245154	0.00802415	0.363872	NP_001026089.1
RIGG09172	C6orf211	UPF0364 protein C6orf211 [Source:UniProtKB/Swiss-Prot;Acc:Q9H993]	-0.362772	6.48887	-3.22976	0.00315617	0.0468435	-2.05197	XP_419676.2
RIGG00600	MBD4	Methyl-CpG-binding domain protein 4 (EC 3.2.2.-)(Methyl-CpG-binding protein MBD4)(Methyl-CpG-binding endonuclease 1)(Mismatch-specific DNA N-glycosylase) [Source:UniProtKB/Swiss-Prot;Acc:O95243]	-0.362791	5.84025	-3.54613	0.00139703	0.0263911	-1.28764	NP_990024.1
RIGG15558	COQ6	Ubiquinone biosynthesis monooxygenase COQ6 (EC 1.14.13.-) [Source:UniProtKB/Swiss-Prot;Acc:Q9Y2Z9]	-0.363225	8.87586	-3.3698	0.00220648	0.0368515	-1.7172	XP_421257.2
RIGG18324			-0.364353	5.8326	-3.361	0.002257	0.0372613	-1.73842
RIGG07267			-0.364578	6.84934	-4.55916	9.23546e-05	0.00393252	1.29792
RIGG05497	MRPL33		-0.365508	10.1294	-3.84161	0.000640959	0.0154709	-0.550895	XP_001235164.1
RIGG17429			-0.36607	5.92228	-3.43495	0.00186506	0.0325806	-1.55946	NP_001026532.1
RIGG17856	TMEM33	Transmembrane protein 33 (Protein DB83) [Source:UniProtKB/Swiss-Prot;Acc:P57088]	-0.366162	8.75859	-3.2338	0.00312389	0.0464297	-2.04238	XP_420732.1
RIGG17562	ENPP7	Ectonucleotide pyrophosphatase/phosphodiesterase family member 7 Precursor (E-NPP7)(NPP-7)(EC 3.1.4.12)(Alkaline sphingomyelin phosphodiesterase)(Intestinal alkaline sphingomyelinase)(Alk-SMase) [Source:UniProtKB/Swiss-Prot;Acc:Q6UWV6]	-0.366893	6.08841	-3.63589	0.00110436	0.0223479	-1.0659	XP_423912.2
RIGG00828			-0.367466	7.0925	-3.67647	0.000992525	0.0210041	-0.96502
RIGG16915	EIF3D	Eukaryotic translation initiation factor 3 subunit D (eIF3d)(Eukaryotic translation initiation factor 3 subunit 7)(eIF-3-zeta)(eIF3 p66) [Source:UniProtKB/Swiss-Prot;Acc:O15371]	-0.368333	9.87544	-3.56484	0.00133038	0.0255434	-1.24158	XP_001234643.1
RIGG10109	PSMD7	26S proteasome non-ATPase regulatory subunit 7 (26S proteasome regulatory subunit rpn8)(26S proteasome regulatory subunit S12)(Proteasome subunit p40)(Mov34 protein homolog) [Source:UniProtKB/Swiss-Prot;Acc:P51665]	-0.369917	10.5621	-3.96761	0.000457875	0.0124778	-0.231386	XP_414229.2
RIGG07892			-0.371232	6.4935	-3.20788	0.00333623	0.0485939	-2.10372	XP_418021.2
RIGG19332	NPAS2	Neuronal PAS domain-containing protein 2 (Neuronal PAS2)(Member of PAS protein 4)(Basic-helix-loop-helix-PAS protein MOP4) [Source:UniProtKB/Swiss-Prot;Acc:Q99743]	-0.372402	5.60162	-3.30781	0.00258686	0.0409554	-1.86614	NP_001025713.1
RIGG15935	ITPK1	Inositol-tetrakisphosphate 1-kinase (EC 2.7.1.134)(Inositol-triphosphate 5/6-kinase)(EC 2.7.1.159)(Inositol 1 3 4-trisphosphate 5/6-kinase)(Ins(1 3 4)P(3) 5/6-kinase) [Source:UniProtKB/Swiss-Prot;Acc:Q13572]	-0.373452	8.4423	-3.98402	0.000438192	0.0121189	-0.189593	NP_001012606.1
RIGG01882	TXNDC12	Thioredoxin domain-containing protein 12 Precursor (EC 1.8.4.2)(Thioredoxin-like protein p19)(Endoplasmic reticulum protein ERp19)(ERp18)(hTLP19) [Source:UniProtKB/Swiss-Prot;Acc:O95881]	-0.375038	7.39399	-3.45519	0.00176983	0.0314373	-1.51023	XP_001235373.1
RIGG09868			-0.375698	7.56824	-3.29787	0.0026534	0.0414496	-1.88989
RIGG03845	RPL24	60S ribosomal protein L24 (Ribosomal protein L30) [Source:UniProtKB/Swiss-Prot;Acc:P83731]	-0.378007	12.0772	-3.53736	0.00142935	0.0267386	-1.30919	XP_416616.2
RIGG19562	PARP4	Poly [ADP-ribose] polymerase 4 (PARP-4)(EC 2.4.2.30)(Vault poly(ADP-ribose) polymerase)(VPARP)(193 kDa vault protein)(PARP-related/IalphaI-related H5/proline-rich)(PH5P) [Source:UniProtKB/Swiss-Prot;Acc:Q9UKK3]	-0.379134	5.92613	-4.2708	0.000202277	0.00694975	0.547482	NP_006428.2
RIGG05202			-0.379327	6.42	-3.33106	0.00243733	0.039325	-1.81042
RIGG12577	CCDC48	EF-hand domain-containing protein ENSP00000381169 [Source:UniProtKB/Swiss-Prot;Acc:A8MYE2]	-0.379815	5.90546	-3.22393	0.00320315	0.0471761	-2.06576	NP_079044.2
RIGG00568	ATL2	Atlastin-2 (ADP-ribosylation factor-like protein 6-interacting protein 2)(ARL-6-interacting protein 2)(Aip-2) [Source:UniProtKB/Swiss-Prot;Acc:Q8NHH9]	-0.380597	9.09908	-3.24595	0.00302895	0.0454665	-2.01358	NP_001129145.1
RIGG20034			-0.380996	5.73987	-4.02219	0.000395549	0.0113505	-0.0921667	NP_990829.1
RIGG10550	CYB5D2	Cytochrome b5 domain-containing protein 2 [Source:UniProtKB/Swiss-Prot;Acc:Q8WUJ1]	-0.3818	7.1363	-3.20128	0.00339246	0.0490074	-2.1193	XP_415743.1
RIGG09197	TBCE	Tubulin-specific chaperone E (Tubulin-folding cofactor E) [Source:UniProtKB/Swiss-Prot;Acc:Q15813]	-0.382165	7.19939	-3.36904	0.0022108	0.0368524	-1.71903	XP_423980.2
RIGG15511	TMEM53	Transmembrane protein 53 [Source:UniProtKB/Swiss-Prot;Acc:Q6P2H8]	-0.382317	8.16656	-3.40366	0.00202211	0.0344967	-1.63536	XP_422420.1
RIGG05422	TAF12	Transcription initiation factor TFIID subunit 12 (Transcription initiation factor TFIID 20/15 kDa subunits)(TAFII-20/TAFII-15)(TAFII20/TAFII15) [Source:UniProtKB/Swiss-Prot;Acc:Q16514]	-0.383263	8.11066	-3.63874	0.00109614	0.0223066	-1.05884	NP_001026065.1
RIGG15474	KIAA0391	Mitochondrial ribonuclease P protein 3 Precursor (Mitochondrial RNase P protein 3) [Source:UniProtKB/Swiss-Prot;Acc:O15091]	-0.385587	7.94556	-4.03769	0.000379421	0.0109939	-0.0525346	XP_421241.1
RIGG06356	CCDC51	Coiled-coil domain-containing protein 51 [Source:UniProtKB/Swiss-Prot;Acc:Q96ER9]	-0.385996	7.377	-4.67276	6.77366e-05	0.00315109	1.59529	XP_414385.2
RIGG12175			-0.386531	7.91708	-3.31448	0.00254303	0.0404434	-1.85015	NP_001025152.1
RIGG14131	UPRT	Uracil phosphoribosyltransferase (EC 2.4.2.9)(UMP pyrophosphorylase)(UPRTase) [Source:UniProtKB/Swiss-Prot;Acc:Q96BW1]	-0.387736	6.13433	-3.87239	0.000590526	0.0146212	-0.473123	NP_001026295.1
RIGG10657	C1QBP	Complement component 1 Q subcomponent-binding protein mitochondrial Precursor (Glycoprotein gC1qBP)(C1qBP)(GC1q-R protein)(Hyaluronan-binding protein 1)(Mitochondrial matrix protein p32)(p33) [Source:UniProtKB/Swiss-Prot;Acc:Q07021]	-0.388789	12.1383	-5.04637	2.43883e-05	0.00155409	2.57701	XP_415748.2
RIGG10910	OSCP1	Protein OSCP1 (Organic solute transport protein 1)(hOSCP1)(Oxidored-nitro domain-containing protein 1) [Source:UniProtKB/Swiss-Prot;Acc:Q8WVF1]	-0.388939	6.35907	-3.64536	0.0010772	0.0221094	-1.04238	XP_001233001.1
RIGG11182	RRP9	U3 small nucleolar RNA-interacting protein 2 (U3 small nucleolar ribonucleoprotein-associated 55 kDa protein)(U3 snoRNP-associated 55 kDa protein)(U3-55K)(RRP9 homolog) [Source:UniProtKB/Swiss-Prot;Acc:O43818]	-0.389386	8.68449	-3.24016	0.00307386	0.0458799	-2.02732	XP_414243.2
RIGG13386	RYK	Tyrosine-protein kinase RYK Precursor (EC 2.7.10.1) [Source:UniProtKB/Swiss-Prot;Acc:P34925]	-0.39085	8.03135	-3.24758	0.00301643	0.0453108	-2.00971	XP_422674.2
RIGG16504	RAB30	Ras-related protein Rab-30 [Source:UniProtKB/Swiss-Prot;Acc:Q15771]	-0.391067	7.36994	-3.35973	0.00226438	0.037333	-1.74147	XP_417213.2
RIGG10684	UBAC1	Ubiquitin-associated domain-containing protein 1 (UBA domain-containing protein 1)(E3 ubiquitin-protein ligase subunit KPC2)(Kip1 ubiquitination-promoting complex protein 2)(Glialblastoma cell differentiation-related protein 1) [Source:UniProtKB/Swiss-Prot;Acc:Q9BSL1]	-0.393215	7.32424	-3.60639	0.00119325	0.0236412	-1.13898	NP_001026645.1
RIGG01345	COX4I1	Cytochrome c oxidase subunit 4 isoform 1 mitochondrial Precursor (Cytochrome c oxidase subunit IV isoform 1)(COX IV-1)(Cytochrome c oxidase polypeptide IV) [Source:UniProtKB/Swiss-Prot;Acc:P13073]	-0.395411	13.0397	-4.61426	7.94666e-05	0.00353701	1.44205	NP_001025748.1
RIGG19748			-0.395837	5.88387	-3.44931	0.00179704	0.0316569	-1.52456
RIGG06593	RPL18A	60S ribosomal protein L18a [Source:UniProtKB/Swiss-Prot;Acc:Q02543]	-0.396871	12.8894	-3.57551	0.00129378	0.0251841	-1.21528	XP_416064.2
RIGG11978	TCEB3		-0.39743	7.01419	-3.88667	0.000568455	0.0142034	-0.436958	NP_001026076.1
RIGG09010	TMEM177	Transmembrane protein 177 [Source:UniProtKB/Swiss-Prot;Acc:Q53S58]	-0.399449	6.66094	-4.18295	0.000256542	0.0082343	0.320535	NP_001098668.1
RIGG00215	AP1S2	AP-1 complex subunit sigma-2 (Adapter-related protein complex 1 sigma-1B subunit)(Adaptor protein complex AP-1 sigma-1B subunit)(Sigma-adaptin 1B)(Sigma1B-adaptin)(Golgi adaptor HA1/AP1 adaptin sigma-1B subunit)(Clathrin assembly protein complex 1 sigma-1B small chain)(Sigma 1B subunit of AP-1 clathrin) [Source:UniProtKB/Swiss-Prot;Acc:P56377]	-0.400002	6.70702	-3.59437	0.00123144	0.0241935	-1.1687	NP_001006261.1
RIGG12830			-0.400817	6.26398	-3.26892	0.00285693	0.0437869	-1.95897	XP_414339.2
RIGG08192	DPH5	Diphthine synthase (EC 2.1.1.98)(Diphthamide biosynthesis methyltransferase) [Source:UniProtKB/Swiss-Prot;Acc:Q9H2P9]	-0.40118	9.0231	-3.49269	0.00160569	0.0292544	-1.4187	XP_422306.1
RIGG13794	CLCN5	H(+)/Cl(-) exchange transporter 5 (Chloride transporter ClC-5)(ClC-5)(Chloride channel protein 5) [Source:UniProtKB/Swiss-Prot;Acc:P51795]	-0.401275	6.94969	-3.84243	0.000639563	0.0154549	-0.548826	XP_420265.2
RIGG12177	P4HA1	Prolyl 4-hydroxylase subunit alpha-1 Precursor (EC 1.14.11.2)(4-PH alpha-1)(Procollagen-proline 2-oxoglutarate-4-dioxygenase subunit alpha-1) [Source:UniProtKB/Swiss-Prot;Acc:P13674]	-0.401519	6.87229	-3.57484	0.00129604	0.0251893	-1.21692	XP_421583.1
RIGG08449	MLEC	Malectin Precursor [Source:UniProtKB/Swiss-Prot;Acc:Q14165]	-0.402064	7.44002	-3.29934	0.00264346	0.0413883	-1.88638	XP_415264.1
RIGG03398	RRP15	RRP15-like protein (Ribosomal RNA-processing protein 15) [Source:UniProtKB/Swiss-Prot;Acc:Q9Y3B9]	-0.403042	7.62729	-3.46306	0.00173408	0.0309322	-1.49104	XP_419413.1
RIGG14809	COMMD1	COMM domain-containing protein 1 (Protein Murr1) [Source:UniProtKB/Swiss-Prot;Acc:Q8N668]	-0.407002	9.47157	-3.61729	0.00115964	0.0231708	-1.11201	XP_001231776.1
RIGG03100		Lipid phosphate phosphatase-related protein type 5 (EC 3.1.3.-)(Plasticity-related gene 5 protein)(PRG-5)(Phosphatidic acid phosphatase 2d) [Source:UniProtKB/Swiss-Prot;Acc:Q32ZL2]	-0.408112	5.88081	-3.52674	0.00146949	0.027296	-1.33527	XP_422320.2
RIGG06475	POLR1C	DNA-directed RNA polymerases I and III subunit RPAC1 (RNA polymerases I and III subunit AC1)(DNA-directed RNA polymerase I subunit C)(DNA-directed RNA polymerases I and III 40 kDa polypeptide)(RPA40)(RPC40)(AC40)(RPA39) [Source:UniProtKB/Swiss-Prot;Acc:O15160]	-0.408414	8.44733	-4.4647	0.000119464	0.00473373	1.05129	XP_419502.1
RIGG13284	GTF2H1	General transcription factor IIH subunit 1 (General transcription factor IIH polypeptide 1)(TFIIH basal transcription factor complex p62 subunit)(Basic transcription factor 2 62 kDa subunit)(BTF2-p62) [Source:UniProtKB/Swiss-Prot;Acc:P32780]	-0.410472	7.68984	-4.06889	0.000348899	0.0103639	0.0273396	XP_421013.2
RIGG12029	SLC25A14	Brain mitochondrial carrier protein 1 (BMCP-1)(Mitochondrial uncoupling protein 5)(UCP 5)(Solute carrier family 25 member 14) [Source:UniProtKB/Swiss-Prot;Acc:O95258]	-0.411275	7.83603	-4.58774	8.543e-05	0.00373557	1.37265	NP_001012901.1
RIGG16534			-0.414639	6.96107	-3.39836	0.00204999	0.0348597	-1.64821
RIGG16405			-0.414792	6.68558	-3.95036	0.000479519	0.012712	-0.275304
RIGG20154	CAB39L	Calcium-binding protein 39-like (Mo25-like protein)(Antigen MLAA-34) [Source:UniProtKB/Swiss-Prot;Acc:Q9H9S4]	-0.416134	6.35367	-3.45283	0.00178072	0.0315774	-1.51599	NP_001006272.1
RIGG01655			-0.416196	6.3343	-3.60348	0.00120239	0.0237495	-1.14618	XP_429928.2
RIGG10251	PFDN1	Prefoldin subunit 1 [Source:UniProtKB/Swiss-Prot;Acc:O60925]	-0.417813	11.0316	-4.19876	0.000245816	0.00802415	0.3613	XP_414472.2
RIGG01220			-0.417854	7.22461	-3.77591	0.00076316	0.017596	-0.716334
RIGG02567	KLB	Beta-klotho (BetaKlotho)(Klotho beta-like protein)(BKL) [Source:UniProtKB/Swiss-Prot;Acc:Q86Z14]	-0.418313	8.4485	-5.47284	7.6114e-06	0.000631648	3.69838	XP_001236846.1
RIGG06349	DRG1	Developmentally-regulated GTP-binding protein 1 (DRG-1)(Neural precursor cell expressed developmentally down-regulated protein 3)(NEDD-3) [Source:UniProtKB/Swiss-Prot;Acc:Q9Y295]	-0.418859	8.13562	-3.80647	0.000703728	0.0166622	-0.639497	NP_001027533.1
RIGG13131	SAMD10	Sterile alpha motif domain-containing protein 10 [Source:UniProtKB/Swiss-Prot;Acc:Q9BYL1]	-0.419066	6.06201	-3.47193	0.00169465	0.0305055	-1.46942	XP_425711.1
RIGG10595	CAPZA1	F-actin-capping protein subunit alpha-1 (CapZ alpha-1) [Source:UniProtKB/Swiss-Prot;Acc:P52907]	-0.419224	9.48049	-3.34337	0.00236152	0.0384544	-1.78083	NP_990846.1
RIGG00949	EIF4E	Eukaryotic translation initiation factor 4E (eIF-4E)(eIF4E)(mRNA cap-binding protein)(eIF-4F 25 kDa subunit) [Source:UniProtKB/Swiss-Prot;Acc:P06730]	-0.41965	6.7226	-3.80395	0.00070845	0.0167553	-0.645836	XP_420655.2
RIGG12229	DIABLO	Diablo homolog mitochondrial Precursor (Second mitochondria-derived activator of caspase)(Smac protein)(Direct IAP-binding protein with low pI) [Source:UniProtKB/Swiss-Prot;Acc:Q9NR28]	-0.421172	9.24653	-4.00523	0.000413969	0.0116729	-0.135488	XP_415152.2
RIGG12216	DNAJB12	DnaJ homolog subfamily B member 12 [Source:UniProtKB/Swiss-Prot;Acc:Q9NXW2]	-0.422146	7.87688	-3.28303	0.00275591	0.0426721	-1.92533	NP_001026395.1
RIGG20244	EIF2S1	Eukaryotic translation initiation factor 2 subunit 1 (Eukaryotic translation initiation factor 2 subunit alpha)(eIF-2-alpha)(EIF-2alpha)(EIF-2A) [Source:UniProtKB/Swiss-Prot;Acc:P05198]	-0.423644	8.60105	-3.62028	0.00115058	0.0230335	-1.10461	NP_001006477.1
RIGG06277	SS18L2	SS18-like protein 2 (SYT homolog 2) [Source:UniProtKB/Swiss-Prot;Acc:Q9UHA2]	-0.424198	6.67221	-3.26395	0.00289331	0.0441203	-1.97079	XP_001231861.1
RIGG12131	FTSJ2	Putative ribosomal RNA methyltransferase 2 (EC 2.1.1.-)(rRNA (uridine-2'-O-)-methyltransferase) [Source:UniProtKB/Swiss-Prot;Acc:Q9UI43]	-0.424794	8.35197	-4.15888	0.000273775	0.0086459	0.2585	XP_414772.2
RIGG08268	TEX11	Testis-expressed sequence 11 protein [Source:UniProtKB/Swiss-Prot;Acc:Q8IYF3]	-0.42525	6.39695	-3.93373	0.000501322	0.0130715	-0.317569	NP_001003811.1
RIGG05981	IPO7	Importin-7 (Imp7)(Ran-binding protein 7)(RanBP7) [Source:UniProtKB/Swiss-Prot;Acc:O95373]	-0.425359	5.76052	-4.15285	0.000278263	0.00870653	0.242989	NP_006382.1
RIGG20351	CARS	Cysteinyl-tRNA synthetase cytoplasmic (EC 6.1.1.16)(Cysteine--tRNA ligase)(CysRS) [Source:UniProtKB/Swiss-Prot;Acc:P49589]	-0.425763	8.38486	-3.32748	0.00245978	0.0395362	-1.819	NP_001012601.1
RIGG04885	ATP6V0A1	V-type proton ATPase 116 kDa subunit a isoform 1 (V-ATPase 116 kDa isoform a1)(Vacuolar proton translocating ATPase 116 kDa subunit a isoform 1)(Clathrin-coated vesicle/synaptic vesicle proton pump 116 kDa subunit)(Vacuolar proton pump subunit 1)(Vacuolar adenosine triphosphatase subunit Ac116) [Source:UniProtKB/Swiss-Prot;Acc:Q93050]	-0.426691	5.9851	-3.63678	0.00110177	0.022343	-1.06368	NP_990055.1
RIGG11700	UCK2	Uridine-cytidine kinase 2 (UCK 2)(EC 2.7.1.48)(Uridine monophosphokinase 2)(Cytidine monophosphokinase 2) [Source:UniProtKB/Swiss-Prot;Acc:Q9BZX2]	-0.427478	7.06059	-3.77687	0.000761216	0.0175704	-0.713917	XP_422249.2
RIGG20269	UCHL5	Ubiquitin carboxyl-terminal hydrolase isozyme L5 (UCH-L5)(EC 3.4.19.12)(Ubiquitin thioesterase L5)(Ubiquitin C-terminal hydrolase UCH37) [Source:UniProtKB/Swiss-Prot;Acc:Q9Y5K5]	-0.428669	8.20899	-3.37065	0.00220164	0.036816	-1.71514	NP_001006530.1
RIGG13598			-0.428747	6.91314	-3.44895	0.00179869	0.0316569	-1.52542
RIGG12992			-0.428774	6.82332	-3.35297	0.00230406	0.0377515	-1.75775
RIGG12142	BLMH	Bleomycin hydrolase (BLM hydrolase)(BMH)(BH)(EC 3.4.22.40) [Source:UniProtKB/Swiss-Prot;Acc:Q13867]	-0.42912	9.87341	-5.67983	4.33603e-06	0.000412509	4.24069	NP_990435.1
RIGG05401	MRPL27	39S ribosomal protein L27 mitochondrial (L27mt)(MRP-L27) [Source:UniProtKB/Swiss-Prot;Acc:Q9P0M9]	-0.430614	9.30937	-5.08983	2.16557e-05	0.00140297	2.69136	XP_001232140.1
RIGG02134			-0.431566	11.9153	-3.60322	0.00120322	0.0237495	-1.14683	XP_001235320.1
RIGG14242	MOCS3	Adenylyltransferase and sulfurtransferase MOCS3 (Molybdenum cofactor synthesis protein 3)(Molybdopterin synthase sulfurylase)(MPT synthase sulfurylase) [Includes Adenylyltransferase MOCS3(EC 2.7.7.-);Sulfurtransferase MOCS3(EC 2.8.1.-)] [Source:UniProtKB/Swiss-Prot;Acc:O95396]	-0.432243	8.01455	-3.96358	0.000462848	0.0125121	-0.241659	XP_001232656.1
RIGG13748	FAM46D	Protein FAM46D [Source:UniProtKB/Swiss-Prot;Acc:Q8NEK8]	-0.432273	5.99741	-4.00141	0.000418226	0.0117303	-0.145223	XP_420263.1
RIGG00357	NRBP1	Nuclear receptor-binding protein [Source:UniProtKB/Swiss-Prot;Acc:Q9UHY1]	-0.432295	7.41473	-3.36318	0.00224439	0.0371821	-1.73316	NP_001006420.1
RIGG02764			-0.434094	6.96391	-4.40954	0.000138805	0.00527259	0.907617
RIGG16207	MRPL42		-0.434347	9.3882	-3.35517	0.00229103	0.0375882	-1.75244	XP_416141.2
RIGG14982	UBR1	E3 ubiquitin-protein ligase UBR1 (EC 6.3.2.-)(N-recognin-1)(Ubiquitin-protein ligase E3-alpha-1)(Ubiquitin-protein ligase E3-alpha-I) [Source:UniProtKB/Swiss-Prot;Acc:Q8IWV7]	-0.434797	6.30016	-3.6784	0.0009875	0.0209398	-0.960222	XP_421165.2
RIGG14765	MDH1	Malate dehydrogenase cytoplasmic (EC 1.1.1.37)(Cytosolic malate dehydrogenase) [Source:UniProtKB/Swiss-Prot;Acc:P40925]	-0.435008	12.4203	-3.48834	0.00162395	0.0294403	-1.42934	NP_001006395.1
RIGG03984	CCDC92	Coiled-coil domain-containing protein 92 (Limkain beta-2) [Source:UniProtKB/Swiss-Prot;Acc:Q53HC0]	-0.435058	6.2445	-3.96974	0.000455281	0.0124553	-0.225981	XP_415108.2
RIGG04245			-0.435708	7.18939	-4.68941	6.47257e-05	0.00304697	1.63893
RIGG20245	SRP14		-0.435942	10.0736	-3.9354	0.0004991	0.0130458	-0.313347	NP_001006478.1
RIGG08422	NEURL2	Neuralized-like protein 2 [Source:UniProtKB/Swiss-Prot;Acc:Q9BR09]	-0.436253	5.90095	-4.26526	0.000205338	0.00704016	0.53313	XP_425720.2
RIGG11226	FAM105B	Protein FAM105B [Source:UniProtKB/Swiss-Prot;Acc:Q96BN8]	-0.437471	6.10216	-3.77828	0.000758383	0.0175241	-0.710384	NP_612357.4
RIGG13608	RNH1	Ribonuclease inhibitor (Ribonuclease/angiogenin inhibitor 1)(RAI)(Placental ribonuclease inhibitor)(RNase inhibitor)(RI) [Source:UniProtKB/Swiss-Prot;Acc:P13489]	-0.438025	10.6141	-3.1934	0.00346072	0.0497551	-2.13786	NP_001006473.1
RIGG01997			-0.438409	10.3889	-3.45113	0.00178857	0.0316012	-1.52012
RIGG20377	TERF1		-0.438649	6.68569	-3.60414	0.00120032	0.0237366	-1.14455	NP_989711.2
RIGG15256	PTX3	Pentraxin-related protein PTX3 Precursor (Pentaxin-related protein PTX3)(Tumor necrosis factor-inducible gene 14 protein)(TSG-14) [Source:UniProtKB/Swiss-Prot;Acc:P26022]	-0.438781	6.04037	-3.78485	0.000745268	0.0172448	-0.693855	NP_001017413.1
RIGG06345	COX11	Cytochrome c oxidase assembly protein COX11 mitochondrial Precursor [Source:UniProtKB/Swiss-Prot;Acc:Q9Y6N1]	-0.43908	7.91035	-3.66197	0.00103118	0.0215202	-1.00113	XP_001233973.1
RIGG02098	NT5DC1	5'-nucleotidase domain-containing protein 1 [Source:UniProtKB/Swiss-Prot;Acc:Q5TFE4]	-0.440631	6.86647	-3.52842	0.00146307	0.0272248	-1.33115	XP_419778.1
RIGG01912	C16orf61	Uncharacterized protein C16orf61 [Source:UniProtKB/Swiss-Prot;Acc:Q9NRP2]	-0.441599	7.7018	-3.54839	0.00138881	0.0262829	-1.28208	XP_001232574.1
RIGG12446	RNMTL1	RNA methyltransferase-like protein 1 (EC 2.1.1.-) [Source:UniProtKB/Swiss-Prot;Acc:Q9HC36]	-0.441756	6.99909	-5.63149	4.94397e-06	0.00046202	4.11422	XP_415864.2
RIGG14057	LRRC59	Leucine-rich repeat-containing protein 59 [Source:UniProtKB/Swiss-Prot;Acc:Q96AG4]	-0.441955	9.75412	-3.33925	0.00238665	0.0386847	-1.79074	NP_001012588.1
RIGG11549	WDR61	WD repeat-containing protein 61 (Meiotic recombination REC14 protein homolog) [Source:UniProtKB/Swiss-Prot;Acc:Q9GZS3]	-0.444017	9.39216	-3.20676	0.00334568	0.0486446	-2.10635	NP_001005805.1
RIGG17922			-0.450046	6.75573	-3.78475	0.00074548	0.0172448	-0.694125	XP_001234170.1
RIGG01776			-0.450085	6.70494	-3.2199	0.00323613	0.0475293	-2.07531
RIGG02963			-0.450477	6.71843	-3.25581	0.0029539	0.0446811	-1.99015
RIGG16651	CEP70	Centrosomal protein of 70 kDa (Cep70)(p10-binding protein) [Source:UniProtKB/Swiss-Prot;Acc:Q8NHQ1]	-0.451478	7.92734	-3.33721	0.00239918	0.038828	-1.79564	XP_426601.2
RIGG00891			-0.453902	11.8174	-3.41013	0.00198867	0.0340086	-1.61971	XP_418020.1
RIGG06445			-0.45511	6.97257	-3.29648	0.00266286	0.0415667	-1.89322
RIGG12505			-0.455317	6.14725	-3.27707	0.00279818	0.0431054	-1.93956
RIGG11195			-0.455847	13.5386	-4.05478	0.000362386	0.0106745	-0.00878826	NP_989551.1
RIGG02481			-0.456464	8.67967	-3.30371	0.00261408	0.0412421	-1.87593	XP_001233637.1
RIGG11156	RGS18	Regulator of G-protein signaling 18 (RGS18) [Source:UniProtKB/Swiss-Prot;Acc:Q9NS28]	-0.456698	5.91388	-3.67065	0.00100787	0.0211382	-0.97952	XP_422204.1
RIGG16005			-0.456777	7.53779	-3.46329	0.00173308	0.0309322	-1.4905	NP_001026155.1
RIGG02133			-0.457169	6.27755	-3.65497	0.00105033	0.0218303	-1.01852
RIGG16211	CRADD	Death domain-containing protein CRADD (Caspase and RIP adapter with death domain)(RIP-associated protein with a death domain) [Source:UniProtKB/Swiss-Prot;Acc:P78560]	-0.457432	7.69655	-3.94045	0.000492402	0.0129347	-0.300506	NP_001025919.1
RIGG11797	UBLCP1	Ubiquitin-like domain-containing CTD phosphatase 1 (EC 3.1.3.16) [Source:UniProtKB/Swiss-Prot;Acc:Q8WVY7]	-0.457462	8.08586	-3.20753	0.00333913	0.0486027	-2.10453	NP_001025784.1
RIGG18901	RRM2B	Ribonucleoside-diphosphate reductase subunit M2 B (EC 1.17.4.1)(TP53-inducible ribonucleotide reductase M2 B)(p53-inducible ribonucleotide reductase small subunit 2-like protein)(p53R2) [Source:UniProtKB/Swiss-Prot;Acc:Q7LG56]	-0.457922	7.20062	-3.49173	0.00160969	0.0292571	-1.42105	XP_418364.2
RIGG02964	KIF13B	Kinesin-like protein KIF13B (Kinesin-like protein GAKIN) [Source:UniProtKB/Swiss-Prot;Acc:Q9NQT8]	-0.458161	5.88845	-4.50406	0.000107322	0.00435057	1.15396	NP_056069.2
RIGG05020			-0.458264	8.96291	-3.93974	0.000493342	0.0129433	-0.302318	XP_001232052.1
RIGG12532	DRG2	Developmentally-regulated GTP-binding protein 2 (DRG-2) [Source:UniProtKB/Swiss-Prot;Acc:P55039]	-0.458561	8.24018	-3.31475	0.00254128	0.0404434	-1.84951	NP_001025805.1
RIGG01191	UPK3A	Uroplakin-3a Precursor (UP3a)(Uroplakin III)(UPIII) [Source:UniProtKB/Swiss-Prot;Acc:O75631]	-0.460718	7.17084	-4.18447	0.000255491	0.00822993	0.324452	XP_416466.1
RIGG12797	HAGH	Hydroxyacylglutathione hydrolase (EC 3.1.2.6)(Glyoxalase II)(Glx II) [Source:UniProtKB/Swiss-Prot;Acc:Q16775]	-0.460931	9.67496	-4.0311	0.000386198	0.0111428	-0.0693897	NP_001012807.1
RIGG01943	RPL35A	60S ribosomal protein L35a (Cell growth-inhibiting gene 33 protein) [Source:UniProtKB/Swiss-Prot;Acc:P18077]	-0.460991	12.5313	-3.3936	0.00207527	0.0351763	-1.65971	XP_001232255.1
RIGG14543	MRPS25	28S ribosomal protein S25 mitochondrial (S25mt)(MRP-S25) [Source:UniProtKB/Swiss-Prot;Acc:P82663]	-0.463545	10.056	-4.72204	5.92041e-05	0.00286131	1.72453	XP_414461.2
RIGG16509			-0.464145	6.94146	-3.29958	0.00264185	0.0413883	-1.88581	XP_420622.2
RIGG04219			-0.46511	6.30506	-4.14039	0.000287777	0.00895117	0.210923
RIGG05503			-0.465311	12.9583	-3.77446	0.000766096	0.0176125	-0.719971
RIGG01788	WBSCR22	Uncharacterized methyltransferase WBSCR22 (EC 2.1.1.-)(Williams-Beuren syndrome chromosomal region 22 protein) [Source:UniProtKB/Swiss-Prot;Acc:O43709]	-0.465883	8.04474	-4.39845	0.000143055	0.00537869	0.878751	NP_001034421.1
RIGG13922	TUBB1	Tubulin beta-1 chain [Source:UniProtKB/Swiss-Prot;Acc:Q9H4B7]	-0.466285	7.59102	-3.6493	0.0010661	0.0219842	-1.0326	NP_990776.1
RIGG16903	TRIP13	Thyroid receptor-interacting protein 13 (Thyroid hormone receptor interactor 13)(TRIP-13)(Human papillomavirus type 16 E1 protein-binding protein)(HPV16 E1 protein-binding protein)(16E1-BP) [Source:UniProtKB/Swiss-Prot;Acc:Q15645]	-0.467813	6.77737	-3.98375	0.000438504	0.0121189	-0.190272	XP_418892.2
RIGG12129	TRAF3IP1	TRAF3-interacting protein 1 (Microtubule-interacting protein associated with TRAF3)(MIP-T3)(Interleukin 13 receptor alpha 1-binding protein 1) [Source:UniProtKB/Swiss-Prot;Acc:Q8TDR0]	-0.469532	6.09895	-3.3669	0.00222298	0.0369492	-1.72418	NP_056465.2
RIGG12582	SH2D3C	SH2 domain-containing protein 3C (Novel SH2-containing protein 3) [Source:UniProtKB/Swiss-Prot;Acc:Q8N5H7]	-0.469803	7.19615	-4.01689	0.000401212	0.0114318	-0.105698	NP_001136003.1
RIGG19322	LIPT1	Lipoyltransferase 1 mitochondrial Precursor (EC 2.3.1.-)(Lipoate-protein ligase)(Lipoate biosynthesis protein)(Lipoyl ligase) [Source:UniProtKB/Swiss-Prot;Acc:Q9Y234]	-0.470163	7.26579	-3.25767	0.00293993	0.0445738	-1.98572	XP_416893.1
RIGG08957	COQ2	Para-hydroxybenzoate--polyprenyltransferase mitochondrial Precursor (PHB:polyprenyltransferase)(hCOQ2)(EC 2.5.1.-) [Source:UniProtKB/Swiss-Prot;Acc:Q96H96]	-0.470268	7.13544	-5.17708	1.706e-05	0.00117747	2.92097	XP_420564.2
RIGG09898	PSMC5	26S protease regulatory subunit 8 (Proteasome 26S subunit ATPase 5)(Proteasome subunit p45)(p45/SUG)(Thyroid hormone receptor-interacting protein 1)(TRIP1) [Source:UniProtKB/Swiss-Prot;Acc:P62195]	-0.47053	8.14743	-5.00843	2.70555e-05	0.00164672	2.47716	XP_425834.2
RIGG09790	CDS2	Phosphatidate cytidylyltransferase 2 (EC 2.7.7.41)(CDP-diglyceride pyrophosphorylase 2)(CDP-diglyceride synthetase 2)(CDP-diacylglycerol synthase 2)(CDS 2)(CTP:phosphatidate cytidylyltransferase 2)(CDP-DG synthetase 2)(CDP-DAG synthase 2) [Source:UniProtKB/Swiss-Prot;Acc:O95674]	-0.470869	7.99315	-6.31891	7.76963e-07	0.00011556	5.89779	XP_417669.1
RIGG14917	PLEKHA3		-0.471421	6.98409	-3.48545	0.00163618	0.0295605	-1.4364	NP_001026422.1
RIGG13365	NOM1	Nucleolar MIF4G domain-containing protein 1 (SGD1 homolog) [Source:UniProtKB/Swiss-Prot;Acc:Q5C9Z4]	-0.472291	6.56156	-4.40558	0.000140308	0.00531057	0.89731	XP_418549.2
RIGG10807	MDH2	Malate dehydrogenase mitochondrial Precursor (EC 1.1.1.37) [Source:UniProtKB/Swiss-Prot;Acc:P40926]	-0.472477	12.3134	-5.04947	2.41825e-05	0.00154832	2.58517	XP_415765.1
RIGG00194	DYNC1I2	Cytoplasmic dynein 1 intermediate chain 2 (Cytoplasmic dynein intermediate chain 2)(Dynein intermediate chain 2 cytosolic)(DH IC-2) [Source:UniProtKB/Swiss-Prot;Acc:Q13409]	-0.47262	8.26751	-4.44893	0.000124704	0.00487731	1.01018	NP_001006519.1
RIGG10420			-0.472885	7.62981	-3.49658	0.00158954	0.0289906	-1.40919	XP_423284.2
RIGG15829	RWDD4A	RWD domain-containing protein 4A (Protein FAM28A) [Source:UniProtKB/Swiss-Prot;Acc:Q6NW29]	-0.473253	8.97668	-3.50558	0.00155275	0.0283685	-1.38716	XP_001231979.1
RIGG16409	MKI67IP	MKI67 FHA domain-interacting nucleolar phosphoprotein (Nucleolar protein interacting with the FHA domain of pKI-67)(hNIFK)(Nucleolar phosphoprotein Nopp34) [Source:UniProtKB/Swiss-Prot;Acc:Q9BYG3]	-0.474407	9.03772	-3.92833	0.000508611	0.0132014	-0.331287	XP_422088.1
RIGG00323	PWP1	Periodic tryptophan protein 1 homolog (Keratinocyte protein IEF SSP 9502) [Source:UniProtKB/Swiss-Prot;Acc:Q13610]	-0.474535	8.07646	-3.93008	0.000506246	0.0131674	-0.326858	NP_001025932.1
RIGG12458			-0.475917	7.0317	-3.98756	0.000434052	0.0120462	-0.180563
RIGG12574			-0.475982	6.78854	-3.28132	0.00276798	0.0427651	-1.92942	XP_414312.2
RIGG17665	C15orf63		-0.476046	10.7309	-3.68799	0.000962857	0.0206452	-0.936329	XP_001233640.1
RIGG06530	SNRPB2	U2 small nuclear ribonucleoprotein B'' [Source:UniProtKB/Swiss-Prot;Acc:P08579]	-0.476644	9.6455	-3.70204	0.000927831	0.0200571	-0.901288	XP_419331.1
RIGG13372	UBE3C	Ubiquitin-protein ligase E3C (EC 6.3.2.-) [Source:UniProtKB/Swiss-Prot;Acc:Q15386]	-0.477499	7.09485	-3.46825	0.00171092	0.0307007	-1.47841	NP_001026138.1
RIGG15649	NSUN4	Putative methyltransferase NSUN4 (EC 2.1.1.-)(NOL1/NOP2/Sun domain family member 4) [Source:UniProtKB/Swiss-Prot;Acc:Q96CB9]	-0.478449	8.74954	-4.95704	3.11384e-05	0.00183188	2.34198	XP_422449.2
RIGG16013	CCDC59	Thyroid transcription factor 1-associated protein 26 (TTF-1-associated protein 26)(TTF-1-associated protein BR2)(Coiled-coil domain-containing protein 59) [Source:UniProtKB/Swiss-Prot;Acc:Q9P031]	-0.479046	7.90398	-3.9513	0.000478314	0.012712	-0.27291	XP_416121.2
RIGG20372	ACO2	Aconitate hydratase mitochondrial Precursor (Aconitase)(EC 4.2.1.3)(Citrate hydro-lyase) [Source:UniProtKB/Swiss-Prot;Acc:Q99798]	-0.479066	10.317	-4.80007	4.78334e-05	0.00251959	1.92935	NP_989519.1
RIGG17751	CPEB4	Cytoplasmic polyadenylation element-binding protein 4 (CPE-binding protein 4)(CPE-BP4)(hCPEB-4) [Source:UniProtKB/Swiss-Prot;Acc:Q17RY0]	-0.479901	6.12888	-4.71559	6.02576e-05	0.00289768	1.70759	XP_001236737.1
RIGG10448	SNF8	Vacuolar-sorting protein SNF8 (ESCRT-II complex subunit VPS22)(ELL-associated protein of 30 kDa) [Source:UniProtKB/Swiss-Prot;Acc:Q96H20]	-0.482073	9.18537	-3.74266	0.000833405	0.0185474	-0.799724	XP_418112.1
RIGG04472	COX10	Protoheme IX farnesyltransferase mitochondrial Precursor (EC 2.5.1.-)(Heme O synthase) [Source:UniProtKB/Swiss-Prot;Acc:Q12887]	-0.482638	7.84704	-3.66894	0.0010124	0.0212019	-0.983765	NP_001025871.1
RIGG14685	MRPL41	39S ribosomal protein L41 mitochondrial Precursor (L41mt)(MRP-L41)(39S ribosomal protein L27 homolog)(MRP-L27 homolog)(Bcl-2-interacting mitochondrial ribosomal protein L41)(Cell proliferation-inducing gene 3 protein) [Source:UniProtKB/Swiss-Prot;Acc:Q8IXM3]	-0.483423	9.89345	-3.92505	0.000513101	0.013264	-0.33964	XP_415536.1
RIGG02121			-0.484293	7.82307	-3.37815	0.00215959	0.0362564	-1.69706
RIGG06949	TXNRD3	Thioredoxin reductase 3 (EC 1.8.1.9)(Thioredoxin reductase TR2)(Thioredoxin and glutathione reductase) [Source:UniProtKB/Swiss-Prot;Acc:Q86VQ6]	-0.484393	9.35926	-3.4868	0.00163047	0.0295265	-1.43311	XP_414371.2
RIGG06378	GATC	GatC-like protein (Protein 15E1.2) [Source:UniProtKB/Swiss-Prot;Acc:O43716]	-0.484797	8.60757	-4.55811	9.2621e-05	0.00393592	1.29516	XP_415269.1
RIGG14375	FBXW8	F-box/WD repeat-containing protein 8 (F-box and WD-40 domain-containing protein 8)(F-box only protein 29) [Source:UniProtKB/Swiss-Prot;Acc:Q8N3Y1]	-0.48508	6.60475	-3.70765	0.000914198	0.0198029	-0.887285	XP_415314.2
RIGG01158	HMBS	Porphobilinogen deaminase (PBG-D)(EC 2.5.1.61)(Pre-uroporphyrinogen synthase)(Hydroxymethylbilane synthase)(HMBS) [Source:UniProtKB/Swiss-Prot;Acc:P08397]	-0.485435	9.34936	-4.01509	0.000403155	0.0114598	-0.110297	XP_417846.2
RIGG01703	DCTN5	Dynactin subunit 5 (Dynactin subunit p25) [Source:UniProtKB/Swiss-Prot;Acc:Q9BTE1]	-0.486135	7.03765	-3.38019	0.00214828	0.0361526	-1.69214	XP_414875.1
RIGG13576	POLR2L	DNA-directed RNA polymerases I II and III subunit RPABC5 (RNA polymerases I II and III subunit ABC5)(DNA-directed RNA polymerase III subunit L)(RPB10)(DNA-directed RNA polymerase II 7.6 kDa polypeptide)(RPB7.6) [Source:UniProtKB/Swiss-Prot;Acc:P62875]	-0.487987	10.6011	-4.08838	0.000331068	0.00994617	0.0773214	XP_001233059.1
RIGG03463			-0.488288	6.7765	-3.46775	0.00171314	0.0307094	-1.47963
RIGG09049	CRTAP	Cartilage-associated protein Precursor [Source:UniProtKB/Swiss-Prot;Acc:O75718]	-0.48847	8.23635	-3.26279	0.00290189	0.0442038	-1.97356	NP_990431.1
RIGG02099	RFT1	Protein RFT1 homolog [Source:UniProtKB/Swiss-Prot;Acc:Q96AA3]	-0.489028	7.23404	-3.63541	0.00110575	0.0223479	-1.06709	XP_001233829.1
RIGG03778	TRIM37	Tripartite motif-containing protein 37 (Mulibrey nanism protein) [Source:UniProtKB/Swiss-Prot;Acc:O94972]	-0.489234	8.02012	-3.83205	0.000657476	0.0157615	-0.575031	NP_001006224.1
RIGG17745	SGTA	Small glutamine-rich tetratricopeptide repeat-containing protein alpha (Alpha-SGT)(Vpu-binding protein)(UBP) [Source:UniProtKB/Swiss-Prot;Acc:O43765]	-0.489956	9.6593	-3.31872	0.00251562	0.0401586	-1.84001	NP_001026550.1
RIGG01194			-0.490959	12.6265	-4.30093	0.000186415	0.00657275	0.625528	NP_001025721.1
RIGG15629	MRPL1	39S ribosomal protein L1 mitochondrial Precursor (L1mt)(MRP-L1) [Source:UniProtKB/Swiss-Prot;Acc:Q9BYD6]	-0.491538	9.18672	-4.34267	0.000166457	0.00602654	0.7338	XP_420471.2
RIGG14128	ABCB7	ATP-binding cassette sub-family B member 7 mitochondrial Precursor (ATP-binding cassette transporter 7)(ABC transporter 7 protein) [Source:UniProtKB/Swiss-Prot;Acc:O75027]	-0.491643	7.10951	-3.82451	0.000670785	0.0160079	-0.594038	XP_420301.1
RIGG01064			-0.493735	8.61626	-3.53949	0.00142144	0.0267067	-1.30396	NP_001006300.1
RIGG15952	TWISTNB	DNA-directed RNA polymerase I subunit RPA43 (Twist neighbor protein) [Source:UniProtKB/Swiss-Prot;Acc:Q3B726]	-0.494311	7.62823	-4.23118	0.000225182	0.00758508	0.445009	XP_418704.2
RIGG15480	PSMA6	Proteasome subunit alpha type-6 (EC 3.4.25.1)(Proteasome iota chain)(Macropain iota chain)(Multicatalytic endopeptidase complex iota chain)(27 kDa prosomal protein)(PROS-27)(p27K) [Source:UniProtKB/Swiss-Prot;Acc:P60900]	-0.494461	10.1275	-3.42761	0.00190083	0.0330307	-1.57731	XP_421242.1
RIGG18191	C5orf34	Uncharacterized protein C5orf34 [Source:UniProtKB/Swiss-Prot;Acc:Q96MH7]	-0.495184	6.49241	-3.27733	0.00279633	0.0431054	-1.93894	XP_424782.2
RIGG11686	BHLHA15	Class A basic helix-loop-helix protein 15 (bHLHa15)(Class B basic helix-loop-helix protein 8)(bHLHB8)(Muscle intestine and stomach expression 1)(MIST-1) [Source:UniProtKB/Swiss-Prot;Acc:Q7RTS1]	-0.495186	5.72654	-5.16552	1.76078e-05	0.00120739	2.89054	XP_425228.1
RIGG04465			-0.496468	7.2663	-5.49449	7.17576e-06	0.000603793	3.75518	XP_001231734.1
RIGG00160	SSB	Lupus La protein (Sjoegren syndrome type B antigen)(SS-B)(La ribonucleoprotein)(La autoantigen) [Source:UniProtKB/Swiss-Prot;Acc:P05455]	-0.496513	8.44429	-3.32708	0.0024623	0.0395466	-1.81996	NP_989911.1
RIGG09683	ARHGEF5	Rho guanine nucleotide exchange factor 5 (Guanine nucleotide regulatory protein TIM)(Oncogene TIM)(p60 TIM)(Transforming immortalized mammary oncogene) [Source:UniProtKB/Swiss-Prot;Acc:Q12774]	-0.497323	5.99383	-3.63997	0.00109259	0.0222951	-1.05578	XP_417225.2
RIGG18150	DUSP12	Dual specificity protein phosphatase 12 (EC 3.1.3.48)(EC 3.1.3.16)(Dual specificity tyrosine phosphatase YVH1) [Source:UniProtKB/Swiss-Prot;Acc:Q9UNI6]	-0.497467	7.73221	-4.01754	0.000400513	0.0114318	-0.104038	XP_423122.2
RIGG14498			-0.498377	12.6369	-3.38955	0.00209708	0.0354607	-1.66952
RIGG11159	GUSB		-0.500024	9.82879	-4.31929	0.000177363	0.00629562	0.673116	NP_001034405.1
RIGG02381	SESTD1	SEC14 domain and spectrin repeat-containing protein 1 (Huntingtin-interacting protein-like protein)(Protein Solo) [Source:UniProtKB/Swiss-Prot;Acc:Q86VW0]	-0.500907	6.76565	-3.25948	0.00292645	0.0444332	-1.98143	XP_421978.1
RIGG02976			-0.501587	6.53477	-3.2084	0.00333181	0.0485631	-2.10248
RIGG12971			-0.502312	6.89346	-3.95042	0.000479436	0.012712	-0.275138	XP_001234987.1
RIGG06969	XRCC2	DNA repair protein XRCC2 (X-ray repair cross-complementing protein 2) [Source:UniProtKB/Swiss-Prot;Acc:O43543]	-0.502548	6.90176	-3.6517	0.00105941	0.0218716	-1.02665	XP_418543.2
RIGG09746	NAT10	N-acetyltransferase 10 (EC 2.3.1.-) [Source:UniProtKB/Swiss-Prot;Acc:Q9H0A0]	-0.503254	6.74973	-4.56426	9.10795e-05	0.00389893	1.31125	XP_001235660.1
RIGG00666	ZNF277	Zinc finger protein 277 (Nuclear receptor-interacting factor 4) [Source:UniProtKB/Swiss-Prot;Acc:Q9NRM2]	-0.503486	7.09184	-4.58041	8.71549e-05	0.00377969	1.35348	XP_425433.2
RIGG02011			-0.506349	9.19603	-4.21965	0.000232314	0.00775113	0.415234
RIGG17685	TBCE	Tubulin-specific chaperone E (Tubulin-folding cofactor E) [Source:UniProtKB/Swiss-Prot;Acc:Q15813]	-0.507724	8.29257	-5.27425	1.30823e-05	0.00095937	3.1766	XP_423980.2
RIGG20136	SLC25A3	Phosphate carrier protein mitochondrial Precursor (Phosphate transport protein)(PTP)(Solute carrier family 25 member 3) [Source:UniProtKB/Swiss-Prot;Acc:Q00325]	-0.508036	12.0429	-3.48644	0.00163199	0.0295265	-1.43399	NP_001006236.1
RIGG02397	GARS	Glycyl-tRNA synthetase (EC 6.1.1.14)(Glycine--tRNA ligase)(GlyRS) [Source:UniProtKB/Swiss-Prot;Acc:P41250]	-0.50908	9.15332	-3.52342	0.00148225	0.0274366	-1.34342	NP_001026681.1
RIGG06723	MTFR1	Mitochondrial fission regulator 1 (Chondrocyte protein with a poly-proline region) [Source:UniProtKB/Swiss-Prot;Acc:Q15390]	-0.509305	7.9275	-4.0249	0.000392684	0.0112836	-0.0852454	NP_989874.1
RIGG20254	SUPV3L1	ATP-dependent RNA helicase SUPV3L1 mitochondrial Precursor (EC 3.6.1.-)(SUV3-like protein 1)(Suppressor of var1 3-like protein 1) [Source:UniProtKB/Swiss-Prot;Acc:Q8IYB8]	-0.510561	8.36288	-6.04077	1.63567e-06	0.00020202	5.18044	NP_001006498.1
RIGG11606	EIF3I	Eukaryotic translation initiation factor 3 subunit I (eIF3i)(Eukaryotic translation initiation factor 3 subunit 2)(eIF-3-beta)(eIF3 p36)(TGF-beta receptor-interacting protein 1)(TRIP-1) [Source:UniProtKB/Swiss-Prot;Acc:Q13347]	-0.511781	11.2456	-3.41428	0.00196746	0.0337553	-1.60965	XP_417800.1
RIGG20301	C12orf49	UPF0454 protein C12orf49 Precursor [Source:UniProtKB/Swiss-Prot;Acc:Q9H741]	-0.512159	7.43665	-3.52759	0.00146623	0.0272596	-1.33319	NP_001007842.1
RIGG05804			-0.512737	6.86551	-4.28003	0.00019728	0.00685934	0.571381
RIGG06982	GTF3A	Transcription factor IIIA (Factor A)(TFIIIA) [Source:UniProtKB/Swiss-Prot;Acc:Q92664]	-0.51281	8.91014	-3.96067	0.000466464	0.0125337	-0.249057	XP_417125.2
RIGG03919	TFB1M	Dimethyladenosine transferase 1 mitochondrial Precursor (EC 2.1.1.-)(S-adenosylmethionine-6-N' N'-adenosyl(rRNA) dimethyltransferase 1)(Mitochondrial 12S rRNA dimethylase 1)(Mitochondrial transcription factor B1)(mtTFB1)(h-mtTFB1)(h-mtTFB)(hTFB1M) [Source:UniProtKB/Swiss-Prot;Acc:Q8WVM0]	-0.513012	7.51866	-3.67159	0.00100538	0.021128	-0.977185	XP_426165.2
RIGG00142	C1orf43	Uncharacterized protein C1orf43 (Hepatitis C virus NS5A-transactivated protein 4)(HCV NS5A-transactivated protein 4)(Protein NICE-3)(S863-3) [Source:UniProtKB/Swiss-Prot;Acc:Q9BWL3]	-0.513321	7.81495	-3.67924	0.000985325	0.0209146	-0.958138	NP_001026761.1
RIGG14904	LRRC57	Leucine-rich repeat-containing protein 57 [Source:UniProtKB/Swiss-Prot;Acc:Q8N9N7]	-0.513449	6.47384	-3.75132	0.000814525	0.018262	-0.778028	XP_421160.1
RIGG02651	MRPL27	39S ribosomal protein L27 mitochondrial (L27mt)(MRP-L27) [Source:UniProtKB/Swiss-Prot;Acc:Q9P0M9]	-0.513884	9.09944	-4.94212	3.24358e-05	0.00188199	2.30272	XP_001232140.1
RIGG14496			-0.515137	5.86672	-3.68209	0.000977946	0.0207998	-0.951031
RIGG06497	C12orf72	UPF0516 protein C12orf72 [Source:UniProtKB/Swiss-Prot;Acc:Q8IXQ9]	-0.515291	6.83743	-3.46531	0.00172403	0.0308311	-1.48558	XP_416369.1
RIGG04786			-0.515686	7.251	-4.17855	0.000259608	0.00829489	0.309197	XP_417821.2
RIGG15955	AREG		-0.516178	6.05158	-3.942	0.000490363	0.0129133	-0.296562	NP_001026708.1
RIGG15449	PRMT10	Putative protein arginine N-methyltransferase 10 (EC 2.1.1.-) [Source:UniProtKB/Swiss-Prot;Acc:Q6P2P2]	-0.516198	7.46222	-3.96078	0.000466332	0.0125337	-0.248789	XP_420435.1
RIGG19606			-0.51666	8.7051	-3.67754	0.000989738	0.0209662	-0.962362	XP_001234276.1
RIGG16690			-0.516964	6.47377	-3.6092	0.00118451	0.0235564	-1.13204
RIGG11968	PRMT3	Protein arginine N-methyltransferase 3 (EC 2.1.1.-)(Heterogeneous nuclear ribonucleoprotein methyltransferase-like protein 3) [Source:UniProtKB/Swiss-Prot;Acc:O60678]	-0.517952	7.47141	-3.97604	0.000447659	0.0122946	-0.209925	XP_420907.2
RIGG12613			-0.51796	7.07609	-3.786	0.000742998	0.0172441	-0.690965
RIGG15534	TRAPPC6B	Trafficking protein particle complex subunit 6B [Source:UniProtKB/Swiss-Prot;Acc:Q86SZ2]	-0.518464	8.93656	-4.40848	0.000139207	0.00527839	0.904845	NP_001073005.1
RIGG02432			-0.518991	6.27062	-3.5508	0.0013801	0.0261885	-1.27616
RIGG06385	RPL29	60S ribosomal protein L29 (Cell surface heparin-binding protein HIP) [Source:UniProtKB/Swiss-Prot;Acc:P47914]	-0.520241	12.3128	-3.7359	0.000848439	0.0188028	-0.816649	XP_001233581.1
RIGG09819	GADD45B	Growth arrest and DNA-damage-inducible protein GADD45 beta (Myeloid differentiation primary response protein MyD118)(Negative growth regulatory protein MyD118) [Source:UniProtKB/Swiss-Prot;Acc:O75293]	-0.520301	6.53077	-3.74951	0.000818436	0.0183302	-0.782564	XP_001232966.1
RIGG15680	EIF2A	Eukaryotic translation initiation factor 2A (eIF-2A)(65 kDa eukaryotic translation initiation factor 2A) [Source:UniProtKB/Swiss-Prot;Acc:Q9BY44]	-0.522035	8.89986	-4.14336	0.000285478	0.00889278	0.218571	NP_001026494.1
RIGG16506	NUDT6	Nucleoside diphosphate-linked moiety X motif 6 (Nudix motif 6)(Protein GFG)(GFG-1)(Antisense basic fibroblast growth factor) [Source:UniProtKB/Swiss-Prot;Acc:P53370]	-0.522361	7.68151	-3.76552	0.000784451	0.0178494	-0.7424	NP_932158.1
RIGG10630	NUTF2	Nuclear transport factor 2 (NTF-2)(Placental protein 15)(PP15) [Source:UniProtKB/Swiss-Prot;Acc:P61970]	-0.523456	10.4257	-3.33057	0.00244036	0.0393338	-1.81158	NP_001025733.1
RIGG00916			-0.524787	6.47267	-3.88102	0.000577084	0.0143389	-0.451263
RIGG04217			-0.525307	8.44958	-4.07268	0.000345356	0.0102731	0.037062
RIGG11191	POLR2E	DNA-directed RNA polymerases I II and III subunit RPABC1 (RNA polymerases I II and III subunit ABC1)(DNA-directed RNA polymerase II subunit E)(RPB5)(DNA-directed RNA polymerase II 23 kDa polypeptide)(XAP4) [Source:UniProtKB/Swiss-Prot;Acc:P19388]	-0.526596	9.83831	-4.6493	7.22182e-05	0.0033014	1.53381	XP_418224.2
RIGG11638	AIMP2	Aminoacyl tRNA synthetase complex-interacting multifunctional protein 2 (Multisynthetase complex auxiliary component p38)(Protein JTV-1) [Source:UniProtKB/Swiss-Prot;Acc:Q13155]	-0.527269	10.0511	-5.74368	3.64693e-06	0.000366777	4.40753	XP_001232213.1
RIGG00767	DOLPP1	Dolichyldiphosphatase 1 (EC 3.6.1.43)(Dolichyl pyrophosphate phosphatase 1) [Source:UniProtKB/Swiss-Prot;Acc:Q86YN1]	-0.5273	8.22024	-4.05593	0.000361275	0.0106566	-0.00586435	NP_001025860.1
RIGG13919	SLMO2	Protein slowmo homolog 2 [Source:UniProtKB/Swiss-Prot;Acc:Q9Y3B1]	-0.527824	7.72425	-4.36611	0.000156195	0.00573174	0.794668	NP_001026037.1
RIGG00201	SLC47A2		-0.528215	7.82062	-3.8315	0.00065844	0.0157667	-0.57642	NP_001025891.1
RIGG08875	C2orf56	Protein midA homolog mitochondrial Precursor [Source:UniProtKB/Swiss-Prot;Acc:Q7L592]	-0.528239	8.76821	-5.38198	9.75005e-06	0.00077124	3.45979	XP_419525.1
RIGG14808	B3GNT1	UDP-GlcNAc:betaGal beta-1 3-N-acetylglucosaminyltransferase 2 (EC 2.4.1.-)(Beta3Gn-T1)(BGnT-1)(Beta-1 3-galactosyltransferase 7)(Beta-1 3-GalTase 7)(Beta3Gal-T7)(b3Gal-T7)(Beta-3-Gx-T7)(UDP-galactose:beta-N-acetylglucosamine beta-1 3-galactosyltransferase 7)(UDP-Gal:beta-GlcNAc beta-1 3-galactosyltransferase 7) [Source:UniProtKB/Swiss-Prot;Acc:Q9NY97]	-0.528616	7.84187	-3.4921	0.00160816	0.0292544	-1.42015	NP_001008457.1
RIGG15139	TFPI2	Tissue factor pathway inhibitor 2 Precursor (TFPI-2)(Placental protein 5)(PP5) [Source:UniProtKB/Swiss-Prot;Acc:P48307]	-0.528903	6.70364	-3.35721	0.0022791	0.0374592	-1.74754	XP_418662.2
RIGG01318	TFB1M	Dimethyladenosine transferase 1 mitochondrial Precursor (EC 2.1.1.-)(S-adenosylmethionine-6-N' N'-adenosyl(rRNA) dimethyltransferase 1)(Mitochondrial 12S rRNA dimethylase 1)(Mitochondrial transcription factor B1)(mtTFB1)(h-mtTFB1)(h-mtTFB)(hTFB1M) [Source:UniProtKB/Swiss-Prot;Acc:Q8WVM0]	-0.529206	7.95509	-3.66542	0.00102184	0.0213464	-0.992531	XP_426165.2
RIGG00114			-0.529238	6.05182	-3.40774	0.00200095	0.034191	-1.62549	XP_420149.2
RIGG18168			-0.529694	8.48006	-3.37099	0.00219972	0.036813	-1.71432
RIGG18404	TPPP2	Tubulin polymerization-promoting protein family member 2 (Protein p25-beta) [Source:UniProtKB/Swiss-Prot;Acc:P59282]	-0.530183	6.17938	-3.43328	0.00187316	0.0326682	-1.56354	XP_424853.1
RIGG04296	PSMC6	26S protease regulatory subunit S10B (Proteasome 26S subunit ATPase 6)(Proteasome subunit p42) [Source:UniProtKB/Swiss-Prot;Acc:P62333]	-0.53085	10.445	-4.67831	6.67179e-05	0.00311744	1.60983	NP_001006494.1
RIGG01185	DNAJC7	DnaJ homolog subfamily C member 7 (Tetratricopeptide repeat protein 2)(TPR repeat protein 2) [Source:UniProtKB/Swiss-Prot;Acc:Q99615]	-0.531027	8.88043	-5.48344	7.3948e-06	0.000619755	3.7262	NP_001026673.1
RIGG10729	C17orf95	UPF0563 protein C17orf95 [Source:UniProtKB/Swiss-Prot;Acc:Q86XA0]	-0.531157	6.9606	-4.82461	4.47289e-05	0.00240988	1.99382	NP_001073979.2
RIGG02971	DUS2L	tRNA-dihydrouridine synthase 2-like (hDUS2)(EC 1.-.-.-)(Up-regulated in lung cancer)(URLC8) [Source:UniProtKB/Swiss-Prot;Acc:Q9NX74]	-0.532078	8.1119	-3.90372	0.000543173	0.0138213	-0.393751	XP_414079.2
RIGG16664	EIF3M	Eukaryotic translation initiation factor 3 subunit M (eIF3m)(PCI domain-containing protein 1)(Fetal lung protein B5)(hFL-B5) [Source:UniProtKB/Swiss-Prot;Acc:Q7L2H7]	-0.532113	10.2231	-3.52849	0.00146279	0.0272248	-1.33097	NP_001006406.1
RIGG10565	UTP11L	Probable U3 small nucleolar RNA-associated protein 11 (U3 snoRNA-associated protein 11)(UTP11-like protein) [Source:UniProtKB/Swiss-Prot;Acc:Q9Y3A2]	-0.538592	9.20682	-3.83987	0.000643934	0.015525	-0.555288	XP_417753.1
RIGG16806	DARS	Aspartyl-tRNA synthetase cytoplasmic (EC 6.1.1.12)(Aspartate--tRNA ligase)(AspRS)(Cell proliferation-inducing gene 40 protein) [Source:UniProtKB/Swiss-Prot;Acc:P14868]	-0.539373	7.53443	-3.67454	0.000997598	0.0210143	-0.96984	NP_001006528.1
RIGG12912	KIAA1609	TLD domain-containing protein KIAA1609 [Source:UniProtKB/Swiss-Prot;Acc:Q6P9B6]	-0.539659	6.71763	-3.8006	0.00071478	0.0168672	-0.65427	NP_001025746.1
RIGG02480			-0.53973	6.64226	-3.54478	0.00140197	0.0264043	-1.29097	XP_001234777.1
RIGG05840	VEZT	Vezatin [Source:UniProtKB/Swiss-Prot;Acc:Q9HBM0]	-0.540211	6.6065	-3.94048	0.000492358	0.0129347	-0.30042	XP_416152.2
RIGG11454	PSMA4	Proteasome subunit alpha type-4 (EC 3.4.25.1)(Proteasome component C9)(Macropain subunit C9)(Multicatalytic endopeptidase complex subunit C9)(Proteasome subunit L) [Source:UniProtKB/Swiss-Prot;Acc:P25789]	-0.540649	9.71462	-3.54699	0.0013939	0.0263556	-1.28553	XP_413742.1
RIGG16676	DNAJC24	DnaJ homolog subfamily C member 24 (DPH4 homolog)(CSL-type zinc finger-containing protein 3) [Source:UniProtKB/Swiss-Prot;Acc:Q6P3W2]	-0.540846	6.77132	-5.01902	2.62828e-05	0.00162784	2.50504	XP_419640.2
RIGG18175	HDDC2	HD domain-containing protein 2 (Hepatitis C virus NS5A-transactivated protein 2)(HCV NS5A-transactivated protein 2) [Source:UniProtKB/Swiss-Prot;Acc:Q7Z4H3]	-0.540883	9.04972	-4.00158	0.000418034	0.0117303	-0.144787	XP_419755.1
RIGG00921	NDUFA6	NADH dehydrogenase [ubiquinone] 1 alpha subcomplex subunit 6 (NADH-ubiquinone oxidoreductase B14 subunit)(Complex I-B14)(CI-B14)(LYR motif-containing protein 6) [Source:UniProtKB/Swiss-Prot;Acc:P56556]	-0.541008	11.7866	-4.17616	0.000261294	0.00833614	0.30302	XP_425471.2
RIGG00975	PEX10	Peroxisome biogenesis factor 10 (Peroxin-10)(Peroxisome assembly protein 10)(Peroxisomal biogenesis factor 10)(RING finger protein 69) [Source:UniProtKB/Swiss-Prot;Acc:O60683]	-0.541059	8.95223	-3.5913	0.00124138	0.0243209	-1.17628	XP_417558.2
RIGG20344	CCT5	T-complex protein 1 subunit epsilon (TCP-1-epsilon)(CCT-epsilon) [Source:UniProtKB/Swiss-Prot;Acc:P48643]	-0.54232	10.3496	-3.70949	0.000909751	0.019747	-0.882672	NP_001012581.1
RIGG04356			-0.543737	8.14265	-5.1546	1.81412e-05	0.00123197	2.86181
RIGG15977	LASS6	LAG1 longevity assurance homolog 6 [Source:UniProtKB/Swiss-Prot;Acc:Q6ZMG9]	-0.543819	6.25157	-3.5743	0.00129788	0.0251941	-1.21826	XP_001233814.1
RIGG16385	MRPL3	39S ribosomal protein L3 mitochondrial (L3mt)(MRP-L3) [Source:UniProtKB/Swiss-Prot;Acc:P09001]	-0.5445	9.38636	-4.44362	0.000126517	0.00492743	0.99636	NP_001006366.1
RIGG20276	FARSB	Phenylalanyl-tRNA synthetase beta chain (EC 6.1.1.20)(Phenylalanine--tRNA ligase beta chain)(PheRS) [Source:UniProtKB/Swiss-Prot;Acc:Q9NSD9]	-0.545319	8.66407	-5.26765	1.33204e-05	0.000968643	3.15923	NP_001006543.1
RIGG07355	PRDX1	Peroxiredoxin-1 (EC 1.11.1.15)(Thioredoxin peroxidase 2)(Thioredoxin-dependent peroxide reductase 2)(Proliferation-associated gene protein)(PAG)(Natural killer cell-enhancing factor A)(NKEF-A) [Source:UniProtKB/Swiss-Prot;Acc:Q06830]	-0.548054	11.989	-3.90607	0.000539786	0.0137684	-0.387809	XP_001233860.1
RIGG20376	CSNK1E	Casein kinase I isoform epsilon (CKI-epsilon)(CKIe)(EC 2.7.11.1) [Source:UniProtKB/Swiss-Prot;Acc:P49674]	-0.548424	6.72803	-3.98251	0.000439966	0.0121307	-0.193437	NP_989708.2
RIGG02429	DHCR7	7-dehydrocholesterol reductase (7-DHC reductase)(EC 1.3.1.21)(Sterol Delta(7)-reductase)(Putative sterol reductase SR-2) [Source:UniProtKB/Swiss-Prot;Acc:Q9UBM7]	-0.548486	6.57795	-3.76769	0.000779954	0.017789	-0.736954	XP_420914.1
RIGG08029	MFSD2A	Major facilitator superfamily domain-containing protein 2 [Source:UniProtKB/Swiss-Prot;Acc:Q8NA29]	-0.549544	8.71301	-3.55625	0.0013606	0.0259627	-1.26274	XP_417826.2
RIGG02495	COX7A2L	Cytochrome c oxidase subunit 7A-related protein mitochondrial Precursor (Cytochrome c oxidase subunit VIIa-related protein)(COX7a-related protein)(EB1) [Source:UniProtKB/Swiss-Prot;Acc:O14548]	-0.550829	7.99059	-4.45261	0.000123459	0.00483759	1.01978	XP_419450.2
RIGG17206	NSUN2	tRNA (cytosine-5-)-methyltransferase NSUN2 (EC 2.1.1.29)(NOL1/NOP2/Sun domain family member 2)(tRNA (cytosine-5-)-methyltransferase)(tRNA methyltransferase 4 homolog)(hTrm4)(Substrate of AIM1/Aurora kinase B) [Source:UniProtKB/Swiss-Prot;Acc:Q08J23]	-0.551623	7.33541	-3.91774	0.000523214	0.0134432	-0.358186	NP_001026175.1
RIGG08377	C20orf160	Uncharacterized protein C20orf160 [Source:UniProtKB/Swiss-Prot;Acc:Q9NUG4]	-0.552614	7.16477	-4.36987	0.000154609	0.00569868	0.80443	NP_542192.2
RIGG08340	ECE2	Endothelin-converting enzyme 2 (ECE-2) [Includes Methyltransferase-like region(EC 2.1.1.-);Endothelin-converting enzyme 2 region(EC 3.4.24.71)] [Source:UniProtKB/Swiss-Prot;Acc:O60344]	-0.552813	6.75057	-5.76481	3.44405e-06	0.00034803	4.4627	NP_001093590.1
RIGG02999	SLC38A1	Sodium-coupled neutral amino acid transporter 1 (Amino acid transporter A1)(System A amino acid transporter 1)(System N amino acid transporter 1)(N-system amino acid transporter 2)(Solute carrier family 38 member 1) [Source:UniProtKB/Swiss-Prot;Acc:Q9H2H9]	-0.553615	6.70616	-4.18502	0.000255111	0.00822993	0.325873	XP_416048.2
RIGG02615	YARS	Tyrosyl-tRNA synthetase cytoplasmic (EC 6.1.1.1)(Tyrosyl--tRNA ligase)(TyrRS) [Source:UniProtKB/Swiss-Prot;Acc:P54577]	-0.555177	9.36041	-3.56738	0.00132158	0.0254902	-1.23532	NP_001006314.1
RIGG11130	VKORC1L1		-0.555438	7.81307	-4.03938	0.000377699	0.010993	-0.0482034	NP_001001328.1
RIGG13390	GRAMD1B	GRAM domain-containing protein 1B [Source:UniProtKB/Swiss-Prot;Acc:Q3KR37]	-0.555946	5.89458	-4.36581	0.00015632	0.00573174	0.7939	NP_065767.1
RIGG20125			-0.556	11.1473	-5.07437	2.25904e-05	0.0014546	2.6507	NP_001006216.1
RIGG12456	FLCN	Folliculin (Birt-Hogg-Dube syndrome protein)(BHD skin lesion fibrofolliculoma protein) [Source:UniProtKB/Swiss-Prot;Acc:Q8NFG4]	-0.5569	7.56995	-4.88735	3.76776e-05	0.0021381	2.1587	XP_414807.2
RIGG16766	POLR2F	DNA-directed RNA polymerases I II and III subunit RPABC2 (RNA polymerases I II and III subunit ABC2)(DNA-directed RNA polymerase II subunit F)(DNA-directed RNA polymerases I II and III 14.4 kDa polypeptide)(RPABC14.4)(RPB14.4)(RPB6)(RPC15) [Source:UniProtKB/Swiss-Prot;Acc:P61218]	-0.557898	10.046	-5.11915	1.99871e-05	0.00131915	2.76853	NP_990065.1
RIGG13943	GOT1	Aspartate aminotransferase cytoplasmic (EC 2.6.1.1)(Transaminase A)(Glutamate oxaloacetate transaminase 1) [Source:UniProtKB/Swiss-Prot;Acc:P17174]	-0.558368	11.9798	-3.96577	0.000460138	0.0125037	-0.236073	NP_990652.1
RIGG04367	PPT1	Palmitoyl-protein thioesterase 1 Precursor (PPT-1)(EC 3.1.2.22)(Palmitoyl-protein hydrolase 1) [Source:UniProtKB/Swiss-Prot;Acc:P50897]	-0.559243	9.25251	-3.62704	0.00113032	0.0227357	-1.08784	NP_001026074.1
RIGG08134	SCG3	Secretogranin-3 Precursor (Secretogranin III)(SgIII) [Source:UniProtKB/Swiss-Prot;Acc:Q8WXD2]	-0.563678	7.29549	-3.99796	0.000422117	0.0118081	-0.154034	XP_001235162.1
RIGG01826	LDB1	LIM domain-binding protein 1 (Nuclear LIM interactor)(Carboxyl-terminal LIM domain-binding protein 2)(CLIM-2)(LIM domain-binding factor CLIM2)(hLdb1) [Source:UniProtKB/Swiss-Prot;Acc:Q86U70]	-0.563964	7.16175	-3.97397	0.000450145	0.0123468	-0.215192	NP_990401.1
RIGG05862	NF2	Merlin (Moesin-ezrin-radixin-like protein)(Neurofibromin-2)(Schwannomin)(Schwannomerlin) [Source:UniProtKB/Swiss-Prot;Acc:P35240]	-0.565332	7.51608	-3.27603	0.00280559	0.0431658	-1.94203	NP_989828.2
RIGG19775	ARL6	ADP-ribosylation factor-like protein 6 (Bardet-Biedl syndrome 3 protein) [Source:UniProtKB/Swiss-Prot;Acc:Q9H0F7]	-0.566023	6.80473	-3.29579	0.00266755	0.0416091	-1.89487	XP_001233801.1
RIGG02843			-0.566114	7.77951	-3.4423	0.00182994	0.0320467	-1.5416	XP_001232808.1
RIGG06531	RPS21	40S ribosomal protein S21 [Source:UniProtKB/Swiss-Prot;Acc:P63220]	-0.56665	11.9738	-3.52951	0.00145893	0.0271957	-1.32849	XP_417405.2
RIGG03296	MKKS	McKusick-Kaufman/Bardet-Biedl syndromes putative chaperonin (Bardet-Biedl syndrome 6 protein) [Source:UniProtKB/Swiss-Prot;Acc:Q9NPJ1]	-0.566971	8.43896	-3.55618	0.00136083	0.0259627	-1.2629	XP_415033.1
RIGG08994	OSBPL10	Oxysterol-binding protein-related protein 10 (OSBP-related protein 10)(ORP-10) [Source:UniProtKB/Swiss-Prot;Acc:Q9BXB5]	-0.567272	7.16153	-3.59345	0.00123443	0.0242297	-1.17099	XP_418762.2
RIGG09696			-0.569093	9.26842	-3.79256	0.000730186	0.0171277	-0.674481
RIGG20095	HSPA9	Stress-70 protein mitochondrial Precursor (75 kDa glucose-regulated protein)(GRP 75)(Heat shock 70 kDa protein 9)(Peptide-binding protein 74)(PBP74)(Mortalin)(MOT) [Source:UniProtKB/Swiss-Prot;Acc:P38646]	-0.570385	10.5748	-3.67447	0.00099778	0.0210143	-0.970011	NP_001006147.1
RIGG07485			-0.570465	6.65244	-3.21247	0.00329762	0.0482618	-2.09286
RIGG11979	C5orf4	Uncharacterized protein C5orf4 [Source:UniProtKB/Swiss-Prot;Acc:Q96IV6]	-0.570486	8.0238	-3.49885	0.00158018	0.0288447	-1.40363	XP_414576.2
RIGG05580	COX7A2	Cytochrome c oxidase polypeptide 7A2 mitochondrial Precursor (Cytochrome c oxidase polypeptide VIIa-liver/heart)(Cytochrome c oxidase subunit VIIa-L)(VIIaL) [Source:UniProtKB/Swiss-Prot;Acc:P14406]	-0.571009	11.7826	-4.22036	0.000231868	0.00774851	0.417067	XP_001235422.1
RIGG20459	PDXK	Pyridoxal kinase (EC 2.7.1.35)(Pyridoxine kinase) [Source:UniProtKB/Swiss-Prot;Acc:O00764]	-0.571029	6.79384	-3.96323	0.00046328	0.0125121	-0.242544	NP_003672.1
RIGG07123	C19orf50	UPF0459 protein C19orf50 [Source:UniProtKB/Swiss-Prot;Acc:Q9BQD3]	-0.57133	7.6645	-6.42962	5.78825e-07	8.9888e-05	6.18136	XP_001233288.1
RIGG11593	CIB2	Calcium and integrin-binding family member 2 (Kinase-interacting protein 2)(KIP 2) [Source:UniProtKB/Swiss-Prot;Acc:O75838]	-0.5731	5.84028	-4.90714	3.5692e-05	0.00203734	2.21074	XP_413749.1
RIGG06981			-0.574379	13.3753	-4.59103	8.46676e-05	0.00372537	1.38125	XP_422423.1
RIGG00248	ORC3L	Origin recognition complex subunit 3 (Origin recognition complex subunit Latheo) [Source:UniProtKB/Swiss-Prot;Acc:Q9UBD5]	-0.574453	7.14838	-3.56693	0.00132315	0.0254933	-1.23644	NP_001026253.1
RIGG09715	NFU1	NFU1 iron-sulfur cluster scaffold homolog mitochondrial Precursor (HIRA-interacting protein 5) [Source:UniProtKB/Swiss-Prot;Acc:Q9UMS0]	-0.57446	10.1426	-5.52796	6.55101e-06	0.000571724	3.84296	NP_001006305.1
RIGG02560			-0.575269	7.47046	-3.22537	0.00319149	0.0471003	-2.06236	XP_414028.1
RIGG02571	PAFAH1B1	Platelet-activating factor acetylhydrolase IB subunit alpha (PAF acetylhydrolase 45 kDa subunit)(PAF-AH 45 kDa subunit)(PAF-AH alpha)(PAFAH alpha)(Lissencephaly-1 protein)(LIS-1) [Source:UniProtKB/Swiss-Prot;Acc:P43034]	-0.575293	7.95118	-5.66736	4.48529e-06	0.000424795	4.20807	NP_989655.1
RIGG12994	COX4NB	Neighbor of COX4 (Protein FAM158B) [Source:UniProtKB/Swiss-Prot;Acc:O43402]	-0.575332	9.10879	-3.68885	0.000960674	0.0206193	-0.934184	XP_414188.1
RIGG10216	NSUN5		-0.576174	7.33088	-5.13029	1.93874e-05	0.00129645	2.79785	XP_415710.2
RIGG09913	SLC25A37	Mitoferrin-1 (Mitochondrial iron transporter 1)(Solute carrier family 25 member 37)(Mitochondrial solute carrier protein) [Source:UniProtKB/Swiss-Prot;Acc:Q9NYZ2]	-0.576408	6.37627	-4.4869	0.000112458	0.00450685	1.10918	XP_417682.1
RIGG18933	SFXN5	Sideroflexin-5 [Source:UniProtKB/Swiss-Prot;Acc:Q8TD22]	-0.577222	8.30998	-4.74213	5.60418e-05	0.00275898	1.77723	XP_420891.2
RIGG02060	NDUFA8	NADH dehydrogenase [ubiquinone] 1 alpha subcomplex subunit 8 (NADH-ubiquinone oxidoreductase 19 kDa subunit)(Complex I-19kD)(CI-19kD)(Complex I-PGIV)(CI-PGIV) [Source:UniProtKB/Swiss-Prot;Acc:P51970]	-0.58021	10.9538	-4.53801	9.78368e-05	0.00409171	1.24264	XP_415397.2
RIGG07884			-0.580874	8.46053	-4.18644	0.000254137	0.00821956	0.329524
RIGG18896	MORC3	MORC family CW-type zinc finger protein 3 (Zinc finger CW-type coiled-coil domain protein 3) [Source:UniProtKB/Swiss-Prot;Acc:Q14149]	-0.581065	7.6537	-5.31753	1.16244e-05	0.000876813	3.2904	XP_001234224.1
RIGG10748	PIAS4	E3 SUMO-protein ligase PIAS4 (Protein inhibitor of activated STAT protein 4)(Protein inhibitor of activated STAT protein gamma)(PIAS-gamma)(PIASy) [Source:UniProtKB/Swiss-Prot;Acc:Q8N2W9]	-0.581108	5.97034	-4.63582	7.4924e-05	0.0033668	1.49852	XP_418215.2
RIGG15582	NPC2	Epididymal secretory protein E1 Precursor (Niemann-Pick disease type C2 protein)(hE1) [Source:UniProtKB/Swiss-Prot;Acc:P61916]	-0.582043	9.8613	-4.3343	0.000170283	0.00611434	0.712064	NP_001026374.1
RIGG10086	CTPS	CTP synthase 1 (EC 6.3.4.2)(UTP--ammonia ligase 1)(CTP synthetase 1) [Source:UniProtKB/Swiss-Prot;Acc:P17812]	-0.582922	7.70168	-7.21099	7.5145e-08	2.2353e-05	8.14463	XP_417709.2
RIGG02865			-0.583274	8.22889	-3.56629	0.00132536	0.0254933	-1.23801
RIGG00777	ATP6V0E2	V-type proton ATPase subunit e 2 (V-ATPase subunit e 2)(Vacuolar proton pump subunit e 2)(Lysosomal 9 kDa H(+)-transporting ATPase V0 subunit e2) [Source:UniProtKB/Swiss-Prot;Acc:Q8NHE4]	-0.583562	7.85137	-4.99374	2.81641e-05	0.00168892	2.43853	XP_001233069.1
RIGG14760			-0.583825	10.2055	-3.19622	0.00343613	0.0494691	-2.13122	XP_001234686.1
RIGG20334	CCT2	T-complex protein 1 subunit beta (TCP-1-beta)(CCT-beta) [Source:UniProtKB/Swiss-Prot;Acc:P78371]	-0.584225	9.62397	-3.4271	0.00190333	0.0330307	-1.57854	NP_001012551.1
RIGG02461			-0.584358	6.99696	-4.1344	0.000292465	0.00907027	0.195512	XP_418862.1
RIGG17068	RPP40	Ribonuclease P protein subunit p40 (RNaseP protein p40)(EC 3.1.26.5)(RNase P subunit 1) [Source:UniProtKB/Swiss-Prot;Acc:O75818]	-0.584665	7.70798	-3.31416	0.00254511	0.0404454	-1.85091	XP_418963.1
RIGG13168	TMPRSS12	Transmembrane protease serine 12 Precursor (EC 3.4.21.-) [Source:UniProtKB/Swiss-Prot;Acc:Q86WS5]	-0.584838	6.16497	-3.31607	0.00253273	0.0403708	-1.84635	NP_872365.1
RIGG10367			-0.585616	10.0919	-6.38108	6.58471e-07	0.00010005	6.05719	XP_001233468.1
RIGG06705	HSD17B7		-0.586187	6.52966	-4.53481	9.86961e-05	0.00411136	1.23426	XP_422210.2
RIGG01616	EFHD2	EF-hand domain-containing protein D2 (Swiprosin-1) [Source:UniProtKB/Swiss-Prot;Acc:Q96C19]	-0.586636	6.37181	-3.89558	0.000555112	0.0139737	-0.414402	XP_428222.2
RIGG03070	POLR1E	DNA-directed RNA polymerase I subunit RPA49 (RNA polymerase I subunit A49)(DNA-directed RNA polymerase I subunit E)(RNA polymerase I-associated factor 1)(RNA polymerase I-associated factor 53) [Source:UniProtKB/Swiss-Prot;Acc:Q9GZS1]	-0.588795	7.6328	-3.5389	0.00142363	0.0267067	-1.30542	NP_071935.1
RIGG06957	GUK1	Guanylate kinase (EC 2.7.4.8)(GMP kinase) [Source:UniProtKB/Swiss-Prot;Acc:Q16774]	-0.589056	8.93288	-5.19611	1.61952e-05	0.00112338	2.97105	XP_001232001.1
RIGG01517	C1orf151	UPF0327 protein C1orf151 [Source:UniProtKB/Swiss-Prot;Acc:Q5TGZ0]	-0.589528	11.4361	-6.52867	4.45245e-07	7.23351e-05	6.43401	XP_001234261.1
RIGG10138	ACER3	Alkaline ceramidase 3 (Alkaline CDase 3)(AlkCDase 3)(EC 3.5.1.-)(Alkaline phytoceramidase)(aPHC)(Alkaline dihydroceramidase SB89) [Source:UniProtKB/Swiss-Prot;Acc:Q9NUN7]	-0.590853	8.14905	-3.24243	0.00305618	0.0457777	-2.02193	XP_417279.1
RIGG18033	EMG1	Probable ribosome biogenesis protein NEP1 (Nucleolar protein EMG1 homolog)(Protein C2f) [Source:UniProtKB/Swiss-Prot;Acc:Q92979]	-0.591372	8.3005	-3.75602	0.000804447	0.0181569	-0.766239	XP_416515.2
RIGG11560	GNA11	Guanine nucleotide-binding protein subunit alpha-11 (G-protein subunit alpha-11)(G alpha-11)(Guanine nucleotide-binding protein G(y) subunit alpha) [Source:UniProtKB/Swiss-Prot;Acc:P29992]	-0.591595	7.8598	-4.7792	5.06419e-05	0.00260233	1.87454	NP_002058.2
RIGG01653	LYRM1	LYR motif-containing protein 1 [Source:UniProtKB/Swiss-Prot;Acc:O43325]	-0.591955	8.11383	-4.47255	0.000116938	0.00464236	1.07176	XP_424605.2
RIGG18755	N6AMT1	N(6)-adenine-specific DNA methyltransferase 1 (EC 2.1.1.-)(HemK methyltransferase family member 2)(M.HsaHemK2P) [Source:UniProtKB/Swiss-Prot;Acc:Q9Y5N5]	-0.592191	8.23317	-3.28582	0.00273634	0.0424782	-1.91867	XP_416689.1
RIGG06909			-0.592732	6.01808	-3.22587	0.00318746	0.0471003	-2.06118
RIGG09744	TIMM17A	Mitochondrial import inner membrane translocase subunit Tim17-A (Inner membrane preprotein translocase Tim17a) [Source:UniProtKB/Swiss-Prot;Acc:Q99595]	-0.592872	10.6386	-4.78575	4.97435e-05	0.00258128	1.89173	NP_001026197.1
RIGG20374			-0.593747	12.5226	-3.21649	0.00326421	0.0479084	-2.08337	NP_989562.2
RIGG16847	DDHD1	Phospholipase DDHD1 (EC 3.1.1.-)(DDHD domain-containing protein 1)(Phosphatidic acid-preferring phospholipase A1 homolog)(PA-PLA1) [Source:UniProtKB/Swiss-Prot;Acc:Q8NEL9]	-0.595531	6.23341	-3.79189	0.000731496	0.0171277	-0.676179	XP_421479.2
RIGG06520	C15orf63		-0.596176	9.70033	-6.89861	1.68608e-07	3.67114e-05	7.36829	XP_001233640.1
RIGG20261	LSS	Lanosterol synthase (EC 5.4.99.7)(Oxidosqualene--lanosterol cyclase)(OSC)(2 3-epoxysqualene--lanosterol cyclase) [Source:UniProtKB/Swiss-Prot;Acc:P48449]	-0.597059	6.83197	-3.28052	0.00277366	0.0428214	-1.93133	NP_001006514.1
RIGG20166	MIB2	E3 ubiquitin-protein ligase MIB2 (EC 6.3.2.-)(Mind bomb homolog 2)(Zinc finger ZZ type with ankyrin repeat domain protein 1)(Skeletrophin)(Novel zinc finger protein)(Novelzin)(Putative NF-kappa-B-activating protein 002N) [Source:UniProtKB/Swiss-Prot;Acc:Q96AX9]	-0.597361	7.82703	-3.70977	0.000909088	0.019747	-0.881984	NP_001006301.1
RIGG10954	NPM1	Nucleophosmin (NPM)(Nucleolar phosphoprotein B23)(Numatrin)(Nucleolar protein NO38) [Source:UniProtKB/Swiss-Prot;Acc:P06748]	-0.598221	12.7562	-3.23708	0.00309801	0.0461425	-2.03462	NP_990598.1
RIGG20066	IL18	Interleukin-18 Precursor (IL-18)(Interferon-gamma-inducing factor)(IFN-gamma-inducing factor)(Interleukin-1 gamma)(IL-1 gamma)(Iboctadekin) [Source:UniProtKB/Swiss-Prot;Acc:Q14116]	-0.599468	6.2011	-3.42306	0.00192331	0.0331865	-1.58834	NP_989939.1
RIGG11879	GPN3	GPN-loop GTPase 3 (ATP-binding domain 1 family member C) [Source:UniProtKB/Swiss-Prot;Acc:Q9UHW5]	-0.600099	7.95337	-3.8139	0.000689973	0.0163549	-0.620782	XP_425270.2
RIGG03753	TIRAP	Toll/interleukin-1 receptor domain-containing adapter protein (TIR domain-containing adapter protein)(MyD88 adapter-like protein)(Adaptor protein Wyatt) [Source:UniProtKB/Swiss-Prot;Acc:P58753]	-0.602544	7.64378	-3.76615	0.000783146	0.0178426	-0.740823	NP_001020000.1
RIGG08042	C1orf128	UPF0424 protein C1orf128 [Source:UniProtKB/Swiss-Prot;Acc:Q9GZP4]	-0.603607	10.2796	-4.76939	5.20184e-05	0.00262942	1.84878	XP_417831.1
RIGG00268	DENR	Density-regulated protein (DRP)(Protein DRP1)(Smooth muscle cell-associated protein 3)(SMAP-3) [Source:UniProtKB/Swiss-Prot;Acc:O43583]	-0.603681	8.39121	-3.92393	0.000514636	0.0132874	-0.342478	XP_001233651.1
RIGG02657	STX18	Syntaxin-18 (Cell growth-inhibiting gene 9 protein) [Source:UniProtKB/Swiss-Prot;Acc:Q9P2W9]	-0.60426	7.63512	-5.33912	1.09595e-05	0.000846352	3.34714	NP_058626.1
RIGG03871			-0.605295	6.75209	-4.2362	0.000222142	0.00753071	0.457991	NP_001007823.1
RIGG05181	ANK3	Ankyrin-3 (ANK-3)(Ankyrin-G) [Source:UniProtKB/Swiss-Prot;Acc:Q12955]	-0.607711	6.26816	-4.4227	0.000133925	0.00514274	0.941874	XP_421546.2
RIGG18216	NUS1	Nogo-B receptor Precursor (NgBR)(Nuclear undecaprenyl pyrophosphate synthase 1 homolog) [Source:UniProtKB/Swiss-Prot;Acc:Q96E22]	-0.608389	11.6459	-4.24863	0.000214793	0.00730503	0.490123	XP_419766.2
RIGG12952	SLMAP	Sarcolemmal membrane-associated protein (Sarcolemmal-associated protein) [Source:UniProtKB/Swiss-Prot;Acc:Q14BN4]	-0.609189	6.44843	-3.51405	0.00151888	0.0278945	-1.3664	NP_009090.2
RIGG10063			-0.610054	7.47607	-4.20834	0.000239534	0.00792679	0.386014
RIGG01264	BXDC1	Brix domain-containing protein 1 [Source:UniProtKB/Swiss-Prot;Acc:Q9H7B2]	-0.611932	8.8679	-4.49294	0.000110621	0.00445012	1.12496	XP_426181.2
RIGG08222	SNX7	Sorting nexin-7 [Source:UniProtKB/Swiss-Prot;Acc:Q9UNH6]	-0.612001	7.54567	-3.71552	0.000895397	0.0195967	-0.867627	XP_422321.1
RIGG07938	PXMP4	Peroxisomal membrane protein 4 (24 kDa peroxisomal intrinsic membrane protein) [Source:UniProtKB/Swiss-Prot;Acc:Q9Y6I8]	-0.612142	9.01079	-3.99397	0.000426659	0.0118879	-0.164219	XP_417337.1
RIGG01209	RHPN1	Rhophilin-1 (GTP-Rho-binding protein 1) [Source:UniProtKB/Swiss-Prot;Acc:Q8TCX5]	-0.612512	7.28242	-5.58017	5.68369e-06	0.000510807	3.97983	XP_418410.2
RIGG16332	CKB	Creatine kinase B-type (EC 2.7.3.2)(Creatine kinase B chain)(B-CK) [Source:UniProtKB/Swiss-Prot;Acc:P12277]	-0.618109	8.2311	-3.30325	0.0026172	0.0412421	-1.87704	NP_990641.1
RIGG18977			-0.619709	6.73309	-3.55169	0.00137689	0.0261885	-1.27396	XP_416743.1
RIGG03800			-0.620489	9.2441	-4.59781	8.31137e-05	0.00366464	1.39901
RIGG07551			-0.622087	7.25448	-5.55145	6.14536e-06	0.000540791	3.90456
RIGG04184	POP4	Ribonuclease P protein subunit p29 (hPOP4)(EC 3.1.26.5) [Source:UniProtKB/Swiss-Prot;Acc:O95707]	-0.623499	7.81819	-4.80003	4.78389e-05	0.00251959	1.92924	XP_001231227.1
RIGG03230	REXO2	Oligoribonuclease mitochondrial Precursor (EC 3.1.-.-)(Small fragment nuclease)(RNA exonuclease 2 homolog) [Source:UniProtKB/Swiss-Prot;Acc:Q9Y3B8]	-0.625235	9.53168	-4.2579	0.000209472	0.00716258	0.514087	XP_417900.1
RIGG06260			-0.625875	8.68943	-3.67288	0.00100197	0.0210773	-0.973972
RIGG18244	ABHD3	Abhydrolase domain-containing protein 3 (EC 3.1.1.-)(Lung alpha/beta hydrolase 3) [Source:UniProtKB/Swiss-Prot;Acc:Q8WU67]	-0.628599	6.99751	-3.22484	0.00319577	0.0471003	-2.06361	XP_419156.2
RIGG11496			-0.628842	7.78012	-3.96444	0.000461784	0.0125037	-0.239471	NP_001034419.1
RIGG01207	FAM54A	Protein FAM54A (DUF729 domain-containing protein 1) [Source:UniProtKB/Swiss-Prot;Acc:Q6P444]	-0.629241	7.64345	-5.29368	1.24066e-05	0.000922635	3.22767	NP_001092756.1
RIGG17602	IMPA2	Inositol monophosphatase 2 (EC 3.1.3.25)(Inositol-1(or 4)-monophosphatase 2)(IMPase 2)(IMP 2)(Myo-inositol monophosphatase A2) [Source:UniProtKB/Swiss-Prot;Acc:O14732]	-0.629608	6.62559	-4.37521	0.000152381	0.0056326	0.818319	XP_001236077.1
RIGG03564	DYNLT1	Dynein light chain Tctex-type 1 (T-complex testis-specific protein 1 homolog)(Protein CW-1) [Source:UniProtKB/Swiss-Prot;Acc:P63172]	-0.630807	8.03298	-5.61455	5.17682e-06	0.000475367	4.06986	XP_001232357.1
RIGG16619	ADSL	Adenylosuccinate lyase (ASL)(EC 4.3.2.2)(Adenylosuccinase)(ASase) [Source:UniProtKB/Swiss-Prot;Acc:P30566]	-0.631091	12.8754	-3.95214	0.000477237	0.0127103	-0.270767	NP_990860.1
RIGG11996	LYPLA2	Acyl-protein thioesterase 2 (EC 3.1.2.-)(Lysophospholipase II)(LPL-I) [Source:UniProtKB/Swiss-Prot;Acc:O95372]	-0.631624	7.16466	-3.26077	0.00291681	0.0443506	-1.97835	XP_417832.2
RIGG12276	CCDC137	Coiled-coil domain-containing protein 137 [Source:UniProtKB/Swiss-Prot;Acc:Q6PK04]	-0.631848	7.28596	-5.23104	1.47214e-05	0.00105754	3.06292	NP_954981.1
RIGG04171	NTHL1	Endonuclease III-like protein 1 (EC 4.2.99.18) [Source:UniProtKB/Swiss-Prot;Acc:P78549]	-0.632761	8.08144	-3.3878	0.00210656	0.035564	-1.67375	XP_414852.1
RIGG02132			-0.634878	9.4951	-4.65203	7.16821e-05	0.00329831	1.54096
RIGG03491	PDCD6		-0.634906	8.40439	-3.60089	0.00121059	0.0238504	-1.15259	XP_419075.1
RIGG04054	RPS3P3	40S ribosomal protein S3 [Source:UniProtKB/Swiss-Prot;Acc:P23396]	-0.636655	12.9533	-3.93583	0.000498515	0.0130458	-0.312232	NP_001026007.1
RIGG17513	ZDHHC2	Palmitoyltransferase ZDHHC2 (EC 2.3.1.-)(Zinc finger DHHC domain-containing protein 2)(DHHC-2)(Zinc finger protein 372)(Reduced expression associated with metastasis protein)(Ream)(Reduced expression in cancer protein)(Rec) [Source:UniProtKB/Swiss-Prot;Acc:Q9UIJ5]	-0.640117	6.6519	-3.34025	0.00238051	0.0386445	-1.78833	XP_420689.2
RIGG00050	DCK	Deoxycytidine kinase (dCK)(EC 2.7.1.74) [Source:UniProtKB/Swiss-Prot;Acc:P27707]	-0.641149	7.75492	-4.08885	0.00033065	0.00994617	0.0785248	NP_001006451.1
RIGG18900	PIGP	Phosphatidylinositol N-acetylglucosaminyltransferase subunit P (EC 2.4.1.198)(Phosphatidylinositol-glycan biosynthesis class P protein)(PIG-P)(Down syndrome critical region protein 5)(Down syndrome critical region protein C) [Source:UniProtKB/Swiss-Prot;Acc:P57054]	-0.641747	7.54706	-3.64556	0.00107666	0.0221094	-1.0419	XP_416726.1
RIGG13230	C20orf54	Uncharacterized protein C20orf54 Precursor [Source:UniProtKB/Swiss-Prot;Acc:Q9NQ40]	-0.641936	7.12606	-4.64584	7.2904e-05	0.00332128	1.52474	XP_417443.2
RIGG01757			-0.642052	7.27095	-3.90238	0.000545128	0.0138213	-0.397164	NP_001006329.1
RIGG19571	KDELC2	KDEL motif-containing protein 2 Precursor [Source:UniProtKB/Swiss-Prot;Acc:Q7Z4H8]	-0.642074	7.73819	-4.79872	4.80108e-05	0.00252236	1.92579	XP_001235067.1
RIGG05754	ARL10	ADP-ribosylation factor-like protein 10 [Source:UniProtKB/Swiss-Prot;Acc:Q8N8L6]	-0.642973	6.78112	-3.35082	0.00231677	0.0379304	-1.76291	XP_414552.1
RIGG16763	ATP5S	ATP synthase subunit s mitochondrial Precursor (ATP synthase-coupling factor B)(Mitochondrial ATP synthase regulatory component factor B) [Source:UniProtKB/Swiss-Prot;Acc:Q99766]	-0.643757	7.68282	-3.70444	0.000921959	0.0199506	-0.895282	XP_421463.1
RIGG00962	SLC25A16	Graves disease carrier protein (GDC)(Graves disease autoantigen)(GDA)(Mitochondrial solute carrier protein homolog)(Solute carrier family 25 member 16) [Source:UniProtKB/Swiss-Prot;Acc:P16260]	-0.64386	7.70966	-3.63877	0.00109603	0.0223066	-1.05875	XP_421570.2
RIGG11965	RPL11	60S ribosomal protein L11 (CLL-associated antigen KW-12) [Source:UniProtKB/Swiss-Prot;Acc:P62913]	-0.64401	11.9185	-3.98145	0.000441221	0.0121336	-0.196147	NP_001026075.1
RIGG02867	C1orf163	Hcp beta-lactamase-like protein C1orf163 [Source:UniProtKB/Swiss-Prot;Acc:Q96BR5]	-0.644053	7.35951	-4.99813	2.78283e-05	0.00167446	2.45007	XP_001234293.1
RIGG00023	EPS15	Epidermal growth factor receptor substrate 15 (Protein Eps15)(Protein AF-1p) [Source:UniProtKB/Swiss-Prot;Acc:P42566]	-0.645671	6.94049	-3.89476	0.000556317	0.0139874	-0.416461	NP_001026454.1
RIGG16335			-0.649885	6.19668	-3.67585	0.000994157	0.0210143	-0.966573
RIGG04220	C14orf166	UPF0568 protein C14orf166 [Source:UniProtKB/Swiss-Prot;Acc:Q9Y224]	-0.651436	9.73017	-3.51365	0.00152049	0.0278999	-1.3674	NP_990700.1
RIGG09650	SLC7A1	High affinity cationic amino acid transporter 1 (CAT-1)(CAT1)(System Y+ basic amino acid transporter)(Solute carrier family 7 member 1)(Ecotropic retroviral leukemia receptor homolog)(Ecotropic retrovirus receptor homolog)(ERR) [Source:UniProtKB/Swiss-Prot;Acc:P30825]	-0.651851	6.41876	-4.82019	4.52738e-05	0.00242691	1.98219	XP_417116.2
RIGG12835	SLCO4A1	Solute carrier organic anion transporter family member 4A1 (OATP4A1)(Solute carrier family 21 member 12)(Sodium-independent organic anion transporter E)(Organic anion-transporting polypeptide E)(OATP-E)(Colon organic anion transporter)(Organic anion transporter polypeptide-related protein 1)(OATP-RP1)(OATPRP1)(POAT) [Source:UniProtKB/Swiss-Prot;Acc:Q96BD0]	-0.653336	7.14899	-3.71308	0.00090117	0.0196822	-0.873707	NP_001026027.1
RIGG15529	CBWD1		-0.653398	7.62482	-3.29092	0.00270098	0.0420374	-1.90651	NP_001026607.1
RIGG14335	C2orf60	JmjC domain-containing protein C2orf60 [Source:UniProtKB/Swiss-Prot;Acc:A2RUC4]	-0.654208	7.35111	-3.70927	0.000910295	0.019747	-0.883239	XP_421921.2
RIGG00783	C12orf73	Uncharacterized protein C12orf73 Precursor [Source:UniProtKB/Swiss-Prot;Acc:Q69YU5]	-0.654882	8.85626	-4.18428	0.000255627	0.00822993	0.323946	XP_001234867.1
RIGG04968			-0.657108	7.72484	-3.64194	0.00108693	0.0222227	-1.05087
RIGG06250			-0.658347	7.54314	-4.00272	0.000416755	0.0117202	-0.141871
RIGG11985	LAP3	Cytosol aminopeptidase (EC 3.4.11.1)(Leucine aminopeptidase)(Leucyl aminopeptidase)(Leucine aminopeptidase 3)(LAP)(Proline aminopeptidase)(EC 3.4.11.5)(Prolyl aminopeptidase)(Peptidase S) [Source:UniProtKB/Swiss-Prot;Acc:P28838]	-0.658951	9.18218	-4.80441	4.72695e-05	0.00251469	1.94074	NP_001026507.1
RIGG02909	SPC25	Kinetochore protein Spc25 (hSpc25) [Source:UniProtKB/Swiss-Prot;Acc:Q9HBM1]	-0.659737	8.41323	-3.32938	0.00244783	0.0394042	-1.81444	XP_422018.1
RIGG19586	DCUN1D5	DCN1-like protein 5 (Defective in cullin neddylation protein 1-like protein 5)(DCUN1 domain-containing protein 5) [Source:UniProtKB/Swiss-Prot;Acc:Q9BTE7]	-0.660302	8.45832	-3.28156	0.00276631	0.0427651	-1.92885	XP_417174.1
RIGG04530	SSBP1	Single-stranded DNA-binding protein mitochondrial Precursor (Mt-SSB)(MtSSB)(PWP1-interacting protein 17) [Source:UniProtKB/Swiss-Prot;Acc:Q04837]	-0.660425	10.7215	-4.6822	6.60117e-05	0.00309815	1.62005	XP_416355.1
RIGG15420	NUBPL	Nucleotide-binding protein-like [Source:UniProtKB/Swiss-Prot;Acc:Q8TB37]	-0.660955	7.8035	-3.45718	0.00176076	0.0313023	-1.50539	XP_421229.1
RIGG03372	FAM103A1	Protein FAM103A1 [Source:UniProtKB/Swiss-Prot;Acc:Q9BTL3]	-0.661327	8.38365	-4.52736	0.00010072	0.00415328	1.2148	NP_113640.1
RIGG14376			-0.66163	12.2138	-3.9929	0.000427876	0.0119061	-0.166929	NP_001007968.1
RIGG04596	AP3S1	AP-3 complex subunit sigma-1 (Adapter-related protein complex 3 sigma-1 subunit)(AP-3 complex sigma-3A subunit)(Sigma-adaptin 3a)(Sigma-3A-adaptin)(Sigma3A-adaptin)(Clathrin-associated/assembly/adapter protein small 3) [Source:UniProtKB/Swiss-Prot;Acc:Q92572]	-0.66194	8.79322	-4.48506	0.000113023	0.0045209	1.10438	NP_001006586.1
RIGG03496	MRPL14	39S ribosomal protein L14 mitochondrial Precursor (L14mt)(MRP-L14)(MRP-L32) [Source:UniProtKB/Swiss-Prot;Acc:Q6P1L8]	-0.662842	10.6902	-4.85458	4.12096e-05	0.00227245	2.07257	XP_419494.1
RIGG07977	USP3	Ubiquitin carboxyl-terminal hydrolase 3 (EC 3.1.2.15)(Ubiquitin thioesterase 3)(Ubiquitin-specific-processing protease 3)(Deubiquitinating enzyme 3) [Source:UniProtKB/Swiss-Prot;Acc:Q9Y6I4]	-0.6662	8.78577	-4.21098	0.000237825	0.0078976	0.392847	XP_413755.2
RIGG03965			-0.667129	7.55677	-4.16604	0.000268535	0.00850293	0.276938	XP_001234630.1
RIGG20225	SLC25A4	ADP/ATP translocase 1 (Adenine nucleotide translocator 1)(ANT 1)(ADP ATP carrier protein 1)(Solute carrier family 25 member 4)(ADP ATP carrier protein heart/skeletal muscle isoform T1) [Source:UniProtKB/Swiss-Prot;Acc:P12235]	-0.668458	10.5803	-4.05944	0.000357873	0.0106156	0.0031458	NP_001006443.1
RIGG12800	MRM1	rRNA methyltransferase 1 mitochondrial Precursor (EC 2.1.1.-)(Mitochondrial large ribosomal RNA ribose methylase) [Source:UniProtKB/Swiss-Prot;Acc:Q6IN84]	-0.668648	7.31648	-5.35897	1.03816e-05	0.000809079	3.39932	XP_001235387.1
RIGG19649	C12orf4	Uncharacterized protein C12orf4 [Source:UniProtKB/Swiss-Prot;Acc:Q9NQ89]	-0.669464	8.57532	-4.64552	7.29676e-05	0.00332128	1.52391	XP_001231610.1
RIGG14143	NMRAL1	NmrA-like family domain-containing protein 1 [Source:UniProtKB/Swiss-Prot;Acc:Q9HBL8]	-0.671879	6.12029	-3.58733	0.00125437	0.0245299	-1.1861	NP_001025816.1
RIGG06910	MED30	Mediator of RNA polymerase II transcription subunit 30 (Mediator complex subunit 30)(Thyroid hormone receptor-associated protein 6)(Thyroid hormone receptor-associated protein complex 25 kDa component)(Trap25)(TRAP/Mediator complex component TRAP25) [Source:UniProtKB/Swiss-Prot;Acc:Q96HR3]	-0.673139	7.73639	-3.68472	0.000971199	0.020771	-0.944487	XP_001232202.1
RIGG17210	BPGM	Bisphosphoglycerate mutase (BPGM)(EC 5.4.2.4)(2 3-bisphosphoglycerate mutase erythrocyte)(2 3-bisphosphoglycerate synthase)(EC 5.4.2.1)(EC 3.1.3.13)(BPG-dependent PGAM) [Source:UniProtKB/Swiss-Prot;Acc:P07738]	-0.673609	8.15979	-3.52161	0.00148927	0.0274702	-1.34786	NP_001025939.1
RIGG17344			-0.674171	10.3295	-4.27848	0.000198115	0.00685934	0.567345	XP_423694.2
RIGG07601	AIM1L	Absent in melanoma 1-like protein (Beta/gamma crystallin domain-containing protein 2) [Source:UniProtKB/Swiss-Prot;Acc:Q8N1P7]	-0.674214	8.91572	-3.88574	0.000569866	0.0142097	-0.439312	XP_417695.2
RIGG17668	TOMM20	Mitochondrial import receptor subunit TOM20 homolog (Mitochondrial 20 kDa outer membrane protein)(Outer mitochondrial membrane receptor Tom20) [Source:UniProtKB/Swiss-Prot;Acc:Q15388]	-0.674245	11.37	-4.09582	0.000324504	0.0098549	0.0964068	XP_423972.2
RIGG15812	DPY30	Protein dpy-30 homolog (Dpy-30-like protein) [Source:UniProtKB/Swiss-Prot;Acc:Q9C005]	-0.675841	8.0709	-3.58014	0.0012782	0.0249497	-1.20385	XP_419530.2
RIGG16470			-0.677149	7.5642	-3.81923	0.000680257	0.0161841	-0.607335	NP_001026652.1
RIGG13377			-0.678011	10.3706	-4.78355	5.00431e-05	0.00258362	1.88597	NP_001006153.1
RIGG01980			-0.678249	6.04942	-3.95419	0.000474623	0.0126566	-0.265546
RIGG03495	C1orf163	Hcp beta-lactamase-like protein C1orf163 [Source:UniProtKB/Swiss-Prot;Acc:Q96BR5]	-0.678297	8.08038	-5.30178	1.21353e-05	0.000906503	3.24897	XP_001234293.1
RIGG05383			-0.680168	6.65713	-3.2413	0.00306495	0.0458765	-2.02461
RIGG07096	SURF2	Surfeit locus protein 2 (Surf-2) [Source:UniProtKB/Swiss-Prot;Acc:Q15527]	-0.68076	8.0814	-3.42622	0.00190768	0.0330342	-1.58068	NP_001039294.1
RIGG17189	BCL2L13	Bcl-2-like protein 13 (Bcl2-L-13)(Protein Mil1)(Bcl-rambo) [Source:UniProtKB/Swiss-Prot;Acc:Q9BXK5]	-0.682003	6.92737	-5.12096	1.98883e-05	0.00131674	2.7733	XP_416394.1
RIGG07956	TSR1	Pre-rRNA-processing protein TSR1 homolog [Source:UniProtKB/Swiss-Prot;Acc:Q2NL82]	-0.682195	7.21602	-6.87129	1.81055e-07	3.78603e-05	7.29981	XP_001234320.1
RIGG01094	RG9MTD1	Mitochondrial ribonuclease P protein 1 Precursor (Mitochondrial RNase P protein 1)(RNA (guanine-9-)-methyltransferase domain-containing protein 1)(EC 2.1.1.-)(Renal carcinoma antigen NY-REN-49)(HBV pre-S2 trans-regulated protein 2) [Source:UniProtKB/Swiss-Prot;Acc:Q7L0Y3]	-0.682877	8.94045	-3.55215	0.00137524	0.0261885	-1.27283	XP_001232374.1
RIGG00626		Protein DPCD [Source:UniProtKB/Swiss-Prot;Acc:Q9BVM2]	-0.682959	7.97451	-4.86631	3.99091e-05	0.0022218	2.10339	XP_421721.2
RIGG03419			-0.683086	12.7889	-3.4214	0.00193159	0.0332751	-1.59238
RIGG12435	AIFM2	Apoptosis-inducing factor 2 (EC 1.-.-.-)(Apoptosis-inducing factor-like mitochondrion-associated inducer of death)(Apoptosis-inducing factor homologous mitochondrion-associated inducer of death)(p53-responsive gene 3 protein) [Source:UniProtKB/Swiss-Prot;Acc:Q9BRQ8]	-0.684562	7.84219	-3.21277	0.00329511	0.0482618	-2.09215	XP_421597.1
RIGG15201	LYPLAL1	Lysophospholipase-like protein 1 (EC 3.1.2.-) [Source:UniProtKB/Swiss-Prot;Acc:Q5VWZ2]	-0.685137	8.37309	-4.09118	0.000328585	0.00992812	0.0844954	XP_419411.2
RIGG01219			-0.685776	13.2074	-3.22931	0.00315972	0.0468632	-2.05302	NP_990417.1
RIGG20275	HOOK1	Protein Hook homolog 1 (h-hook1)(hHK1) [Source:UniProtKB/Swiss-Prot;Acc:Q9UJC3]	-0.686048	6.27279	-3.4297	0.00189058	0.0328905	-1.57223	NP_001006542.1
RIGG11128			-0.687724	6.1457	-3.6124	0.00117461	0.0234257	-1.12412	NP_001034255.1
RIGG19593	CNTN5	Contactin-5 Precursor (Neural recognition molecule NB-2)(hNB-2) [Source:UniProtKB/Swiss-Prot;Acc:O94779]	-0.688233	7.50431	-3.59156	0.00124055	0.0243209	-1.17566	NP_989943.1
RIGG00277	UQCC	Ubiquinol-cytochrome c reductase complex chaperone CBP3 homolog (Basic FGF-repressed Zic-binding protein)(bFZb) [Source:UniProtKB/Swiss-Prot;Acc:Q9NVA1]	-0.68924	8.31153	-3.73399	0.000852723	0.0188581	-0.821415	NP_001006285.1
RIGG11537	RPL7A	60S ribosomal protein L7a (Surfeit locus protein 3)(PLA-X polypeptide) [Source:UniProtKB/Swiss-Prot;Acc:P62424]	-0.689248	12.6903	-3.34175	0.00237135	0.0385833	-1.78472	NP_001004379.1
RIGG11841	TMEM111	Transmembrane protein 111 [Source:UniProtKB/Swiss-Prot;Acc:Q9P0I2]	-0.689534	8.38142	-4.39065	0.000146119	0.00545134	0.858472	XP_414280.1
RIGG03250			-0.69064	6.3099	-5.47159	7.63735e-06	0.000631648	3.6951
RIGG19060			-0.691589	6.53896	-4.41574	0.000136484	0.00519378	0.923755
RIGG03628			-0.692455	6.83766	-3.46091	0.00174377	0.0310527	-1.49628
RIGG10579	NEU2	Sialidase-2 (EC 3.2.1.18)(Cytosolic sialidase)(N-acetyl-alpha-neuraminidase 2) [Source:UniProtKB/Swiss-Prot;Acc:Q9Y3R4]	-0.693052	6.68019	-3.34348	0.00236086	0.0384544	-1.78056	XP_001231585.1
RIGG18655	TCEB1	Transcription elongation factor B polypeptide 1 (RNA polymerase II transcription factor SIII subunit C)(SIII p15)(Elongin 15 kDa subunit)(Elongin-C)(EloC) [Source:UniProtKB/Swiss-Prot;Acc:Q15369]	-0.693221	10.5601	-4.29244	0.000190759	0.00671473	0.603506	NP_001007889.1
RIGG07100	C7orf50	Uncharacterized protein C7orf50 [Source:UniProtKB/Swiss-Prot;Acc:Q9BRJ6]	-0.696653	7.16897	-4.83751	4.31792e-05	0.00234433	2.0277	XP_414763.1
RIGG17083			-0.698823	7.65825	-3.6954	0.00094421	0.0203072	-0.917837	XP_416342.1
RIGG18796	SH3BGRL2	SH3 domain-binding glutamic acid-rich-like protein 2 (Fovea-associated SH3 domain-binding protein) [Source:UniProtKB/Swiss-Prot;Acc:Q9UJC5]	-0.699212	6.54527	-3.94355	0.000488332	0.0128983	-0.292616	XP_419869.2
RIGG10695	NACC2	Nucleus accumbens-associated protein 2 (BTB/POZ domain-containing protein 14A) [Source:UniProtKB/Swiss-Prot;Acc:Q96BF6]	-0.701717	6.43916	-4.21204	0.000237145	0.00788741	0.395581	NP_001025852.1
RIGG04674	UPP2	Uridine phosphorylase 2 (UrdPase 2)(UPase 2)(EC 2.4.2.3) [Source:UniProtKB/Swiss-Prot;Acc:O95045]	-0.702962	8.67229	-3.61023	0.0011813	0.0235147	-1.12948	XP_422171.2
RIGG02997	C1orf163	Hcp beta-lactamase-like protein C1orf163 [Source:UniProtKB/Swiss-Prot;Acc:Q96BR5]	-0.703203	7.93603	-5.86991	2.59201e-06	0.000285121	4.73667	XP_001234293.1
RIGG06540	WDR36	WD repeat-containing protein 36 (T-cell activation WD repeat-containing protein)(TA-WDRP) [Source:UniProtKB/Swiss-Prot;Acc:Q8NI36]	-0.704072	7.58255	-3.92819	0.000508804	0.0132014	-0.331648	NP_001038099.1
RIGG01712	HAGH	Hydroxyacylglutathione hydrolase (EC 3.1.2.6)(Glyoxalase II)(Glx II) [Source:UniProtKB/Swiss-Prot;Acc:Q16775]	-0.706658	8.63472	-4.84488	4.23173e-05	0.00230346	2.04708	NP_001012807.1
RIGG02502			-0.707406	6.44393	-4.71039	6.11191e-05	0.00291385	1.69397	XP_416521.1
RIGG17236	PIK3C2G	Phosphatidylinositol-4-phosphate 3-kinase C2 domain-containing gamma polypeptide (EC 2.7.1.154)(Phosphoinositide 3-Kinase-C2-gamma)(PtdIns-3-kinase C2 gamma)(PI3K-C2gamma) [Source:UniProtKB/Swiss-Prot;Acc:O75747]	-0.708339	6.01591	-4.58981	8.4948e-05	0.00372912	1.37808	XP_416412.2
RIGG04559	UTP23	rRNA-processing protein UTP23 homolog [Source:UniProtKB/Swiss-Prot;Acc:Q9BRU9]	-0.708672	8.2521	-5.09918	2.11086e-05	0.00138452	2.71599	XP_418400.1
RIGG13755	SNRPA1	U2 small nuclear ribonucleoprotein A' (U2 snRNP-A') [Source:UniProtKB/Swiss-Prot;Acc:P09661]	-0.708701	8.47376	-3.81819	0.000682146	0.0162058	-0.609964	XP_413891.1
RIGG14300	NDUFS3	NADH dehydrogenase [ubiquinone] iron-sulfur protein 3 mitochondrial Precursor (EC 1.6.5.3)(EC 1.6.99.3)(NADH-ubiquinone oxidoreductase 30 kDa subunit)(Complex I-30kD)(CI-30kD) [Source:UniProtKB/Swiss-Prot;Acc:O75489]	-0.71142	12.5462	-5.33668	1.10326e-05	0.000847304	3.34073	XP_001232894.1
RIGG07173	PPARG	Peroxisome proliferator-activated receptor gamma (PPAR-gamma)(Nuclear receptor subfamily 1 group C member 3) [Source:UniProtKB/Swiss-Prot;Acc:P37231]	-0.7122	5.97557	-3.77339	0.000768279	0.0176195	-0.722667	NP_001001460.1
RIGG07941	MFF	Mitochondrial fission factor [Source:UniProtKB/Swiss-Prot;Acc:Q9GZY8]	-0.71944	8.2284	-3.53809	0.00142663	0.0267114	-1.3074	NP_064579.3
RIGG04333	OSBPL11	Oxysterol-binding protein-related protein 11 (OSBP-related protein 11)(ORP-11) [Source:UniProtKB/Swiss-Prot;Acc:Q9BXB4]	-0.719656	7.52905	-3.70911	0.00091068	0.019747	-0.883639	XP_422109.2
RIGG16253		Cyclin-dependent kinase 2-interacting protein [Source:UniProtKB/Swiss-Prot;Acc:Q9BW66]	-0.720163	7.76717	-4.68912	6.4777e-05	0.00304697	1.63817	XP_421375.2
RIGG09149	GCNT2		-0.722464	6.8288	-3.24941	0.00300241	0.0451659	-2.00536	XP_418950.2
RIGG16594	RBX1	RING-box protein 1 (Rbx1)(Regulator of cullins 1)(RING finger protein 75)(Protein ZYP) [Source:UniProtKB/Swiss-Prot;Acc:P62877]	-0.7251	10.3412	-4.72477	5.87645e-05	0.00285312	1.73168	XP_416239.2
RIGG06618	APOO	Apolipoprotein O Precursor (Protein FAM121B) [Source:UniProtKB/Swiss-Prot;Acc:Q9BUR5]	-0.726162	8.80157	-5.01464	2.65993e-05	0.00163922	2.49352	XP_416798.1
RIGG17172	ROPN1L	Ropporin-1-like protein (ROPN1-like protein)(AKAP-associated sperm protein) [Source:UniProtKB/Swiss-Prot;Acc:Q96C74]	-0.726254	5.82095	-3.96454	0.000461658	0.0125037	-0.239211	XP_419011.1
RIGG10685	PUSL1	tRNA pseudouridine synthase-like 1 (EC 5.4.99.-)(tRNA-uridine isomerase-like 1)(tRNA pseudouridylate synthase-like 1) [Source:UniProtKB/Swiss-Prot;Acc:Q8N0Z8]	-0.727417	7.08951	-4.54114	9.70064e-05	0.00406503	1.25082	XP_417580.2
RIGG04684	RG9MTD2	RNA (guanine-9-)-methyltransferase domain-containing protein 2 (EC 2.1.1.-) [Source:UniProtKB/Swiss-Prot;Acc:Q8TBZ6]	-0.728307	7.77537	-4.54259	9.66237e-05	0.00405704	1.2546	XP_001231366.1
RIGG19078	NDUFB9	NADH dehydrogenase [ubiquinone] 1 beta subcomplex subunit 9 (NADH-ubiquinone oxidoreductase B22 subunit)(Complex I-B22)(CI-B22)(LYR motif-containing protein 3) [Source:UniProtKB/Swiss-Prot;Acc:Q9Y6M9]	-0.729887	10.5821	-4.03763	0.000379478	0.0109939	-0.0526788	XP_418444.2
RIGG03590	NDUFA2	NADH dehydrogenase [ubiquinone] 1 alpha subcomplex subunit 2 (NADH-ubiquinone oxidoreductase B8 subunit)(Complex I-B8)(CI-B8) [Source:UniProtKB/Swiss-Prot;Acc:O43678]	-0.734111	10.4	-3.46743	0.00171457	0.0307094	-1.48041	XP_001232016.1
RIGG17040	NUP37	Nucleoporin Nup37 (p37) [Source:UniProtKB/Swiss-Prot;Acc:Q8NFH4]	-0.734907	8.42425	-4.33379	0.000170518	0.00611434	0.710746	XP_416326.1
RIGG20141			-0.735819	9.75079	-7.06932	1.0826e-07	2.85806e-05	7.79404	NP_001006246.1
RIGG19658	MRPS35	28S ribosomal protein S35 mitochondrial Precursor (S35mt)(MRP-S35)(Mitochondrial ribosomal protein S28)(MRP-S28) [Source:UniProtKB/Swiss-Prot;Acc:P82673]	-0.738709	8.63718	-3.36955	0.00220791	0.0368515	-1.71781	XP_417239.2
RIGG13746	FAM3D	Protein FAM3D Precursor [Source:UniProtKB/Swiss-Prot;Acc:Q96BQ1]	-0.740579	6.35465	-3.2556	0.00295547	0.0446811	-1.99065	XP_414407.1
RIGG12652	TMEM49	Transmembrane protein 49 (Vacuole membrane protein 1) [Source:UniProtKB/Swiss-Prot;Acc:Q96GC9]	-0.743307	9.32321	-6.00044	1.82305e-06	0.00022128	5.0759	XP_415880.1
RIGG07874	SLC25A33	Solute carrier family 25 member 33 (Bone marrow stromal cell mitochondrial carrier protein)(HuBMSC-MCP)(BMSC-MCP)(Protein PNC1) [Source:UniProtKB/Swiss-Prot;Acc:Q9BSK2]	-0.744038	9.27538	-4.58674	8.56642e-05	0.00373761	1.37003	XP_417600.1
RIGG06941	PLA2R1	Secretory phospholipase A2 receptor Precursor (PLA2-R)(PLA2R)(180 kDa secretory phospholipase A2 receptor)(M-type receptor) [Contains Soluble secretory phospholipase A2 receptor(Soluble PLA2-R)(Soluble PLA2R)] [Source:UniProtKB/Swiss-Prot;Acc:Q13018]	-0.745431	7.34869	-4.65108	7.18673e-05	0.00329965	1.53849	NP_996866.1
RIGG12659			-0.746265	5.85031	-3.42611	0.00190822	0.0330342	-1.58095
RIGG17025	PAK1IP1	p21-activated protein kinase-interacting protein 1 (PAK1-interacting protein 1)(PAK/PLC-interacting protein 1)(hPIP1)(WD repeat-containing protein 84) [Source:UniProtKB/Swiss-Prot;Acc:Q9NWT1]	-0.752133	8.20826	-4.54543	9.58788e-05	0.00404184	1.26202	NP_001026170.1
RIGG20207	TCP1	T-complex protein 1 subunit alpha (TCP-1-alpha)(CCT-alpha) [Source:UniProtKB/Swiss-Prot;Acc:P17987]	-0.753825	9.39572	-4.94325	3.23355e-05	0.00188134	2.3057	NP_001006405.1
RIGG20251	PSMA3	Proteasome subunit alpha type-3 (EC 3.4.25.1)(Proteasome component C8)(Macropain subunit C8)(Multicatalytic endopeptidase complex subunit C8) [Source:UniProtKB/Swiss-Prot;Acc:P25788]	-0.75764	9.74919	-3.72574	0.000871538	0.0191738	-0.842072	NP_001006491.1
RIGG12634	PSMA7	Proteasome subunit alpha type-7 (EC 3.4.25.1)(Proteasome subunit RC6-1)(Proteasome subunit XAPC7) [Source:UniProtKB/Swiss-Prot;Acc:O14818]	-0.758481	10.3104	-4.76924	5.20406e-05	0.00262942	1.84837	NP_989944.1
RIGG17635	PEX7	Peroxisomal targeting signal 2 receptor (PTS2 receptor)(Peroxin-7) [Source:UniProtKB/Swiss-Prot;Acc:O00628]	-0.759322	6.68552	-6.91665	1.6087e-07	3.5764e-05	7.41345	XP_419724.2
RIGG09017	TFCP2L1	Transcription factor CP2-like protein 1 (CP2-related transcriptional repressor 1)(CRTR-1)(Transcription factor LBP-9) [Source:UniProtKB/Swiss-Prot;Acc:Q9NZI6]	-0.759512	7.28029	-3.44711	0.00180726	0.0317549	-1.52989	XP_422087.2
RIGG01186	CHCHD3	Coiled-coil-helix-coiled-coil-helix domain-containing protein 3 mitochondrial Precursor [Source:UniProtKB/Swiss-Prot;Acc:Q9NX63]	-0.759999	10.2481	-4.92205	3.42656e-05	0.00196655	2.24995	XP_001231824.1
RIGG04290	AK2	Adenylate kinase 2 mitochondrial (AK 2)(EC 2.7.4.3)(ATP-AMP transphosphorylase 2) [Source:UniProtKB/Swiss-Prot;Acc:P54819]	-0.761425	8.66405	-6.74298	2.53232e-07	4.86206e-05	6.97713	XP_425786.2
RIGG18401	NFIL3	Nuclear factor interleukin-3-regulated protein (E4 promoter binding-protein 4)(Interleukin-3 promoter transcriptional activator)(Transcriptional activator NF-IL3A)(Interleukin-3 binding-protein 1) [Source:UniProtKB/Swiss-Prot;Acc:Q16649]	-0.763968	6.58899	-4.00658	0.000412462	0.011646	-0.132018	NP_989949.1
RIGG10524	WDR77	Methylosome protein 50 (MEP-50)(WD repeat-containing protein 77)(Androgen receptor cofactor p44)(p44/Mep50) [Source:UniProtKB/Swiss-Prot;Acc:Q9BQA1]	-0.765459	7.63226	-6.70395	2.80542e-07	5.2208e-05	6.87859	NP_001026087.1
RIGG15305	RAB33B	Ras-related protein Rab-33B [Source:UniProtKB/Swiss-Prot;Acc:Q9H082]	-0.765752	8.09165	-4.0583	0.000358976	0.0106219	0.000214595	NP_001008466.1
RIGG01628	SLC25A25	Calcium-binding mitochondrial carrier protein SCaMC-2 (Small calcium-binding mitochondrial carrier protein 2)(Mitochondrial ATP-Mg/Pi carrier protein 3)(Mitochondrial Ca(2+)-dependent solute carrier protein 3)(Solute carrier family 25 member 25) [Source:UniProtKB/Swiss-Prot;Acc:Q6KCM7]	-0.768017	6.83116	-4.6132	7.96969e-05	0.00353701	1.43928	NP_001006643.1
RIGG07962	EIF2B1	Translation initiation factor eIF-2B subunit alpha (eIF-2B GDP-GTP exchange factor subunit alpha) [Source:UniProtKB/Swiss-Prot;Acc:Q14232]	-0.770802	9.49988	-5.30143	1.21468e-05	0.000906503	3.24806	NP_001405.1
RIGG00035	WDR75	WD repeat-containing protein 75 [Source:UniProtKB/Swiss-Prot;Acc:Q8IWA0]	-0.772088	7.32569	-4.27063	0.000202372	0.00694975	0.547031	XP_001233408.1
RIGG13096	RPL27A	60S ribosomal protein L27a [Source:UniProtKB/Swiss-Prot;Acc:P46776]	-0.773472	12.8593	-4.10873	0.000313413	0.00959317	0.129553	XP_001233333.1
RIGG14091	PRODH	Proline dehydrogenase mitochondrial Precursor (EC 1.5.99.8)(Proline oxidase)(Proline oxidase 2)(p53-induced gene 6 protein) [Source:UniProtKB/Swiss-Prot;Acc:O43272]	-0.773607	7.06628	-3.73926	0.00084094	0.0186758	-0.808245	XP_001234062.1
RIGG11118	MAT1A	S-adenosylmethionine synthetase isoform type-1 (AdoMet synthetase 1)(EC 2.5.1.6)(Methionine adenosyltransferase 1)(MAT 1)(Methionine adenosyltransferase I/III)(MAT-I/III) [Source:UniProtKB/Swiss-Prot;Acc:Q00266]	-0.774182	10.6048	-3.90341	0.000543629	0.0138213	-0.394548	XP_421512.1
RIGG04551	PTRH2	Peptidyl-tRNA hydrolase 2 mitochondrial Precursor (PTH 2)(EC 3.1.1.29)(Bcl-2 inhibitor of transcription 1) [Source:UniProtKB/Swiss-Prot;Acc:Q9Y3E5]	-0.774316	6.35846	-4.15416	0.000277285	0.00868883	0.246346	NP_001035503.1
RIGG10425	MAP2K2		-0.774604	8.12132	-5.0121	2.67848e-05	0.00163922	2.48684	NP_990719.1
RIGG12243			-0.774824	6.62009	-4.2027	0.000243213	0.00798857	0.371462	XP_414782.1
RIGG15048	TDO2	Tryptophan 2 3-dioxygenase (TDO)(EC 1.13.11.11)(Tryptophan pyrrolase)(Tryptophanase)(Tryptophan oxygenase)(TRPO)(TO)(Tryptamin 2 3-dioxygenase) [Source:UniProtKB/Swiss-Prot;Acc:P48775]	-0.778386	12.1988	-3.85068	0.000625683	0.015224	-0.528008	XP_420377.2
RIGG00768			-0.778504	7.76171	-4.52678	0.000100878	0.00415328	1.2133
RIGG09434	LACE1	Lactation elevated protein 1 [Source:UniProtKB/Swiss-Prot;Acc:Q8WV93]	-0.778783	6.65892	-6.89427	1.70525e-07	3.67499e-05	7.35742	XP_419799.2
RIGG12795	POLR1E	DNA-directed RNA polymerase I subunit RPA49 (RNA polymerase I subunit A49)(DNA-directed RNA polymerase I subunit E)(RNA polymerase I-associated factor 1)(RNA polymerase I-associated factor 53) [Source:UniProtKB/Swiss-Prot;Acc:Q9GZS1]	-0.778822	8.08939	-3.89605	0.000554413	0.0139728	-0.413204	NP_071935.1
RIGG19444	KIAA0564	Uncharacterized protein KIAA0564 Precursor [Source:UniProtKB/Swiss-Prot;Acc:A3KMH1]	-0.779278	7.87216	-4.56305	9.13812e-05	0.00389893	1.30808	NP_001009814.1
RIGG20223	ABCE1	ATP-binding cassette sub-family E member 1 (RNase L inhibitor)(Ribonuclease 4 inhibitor)(RNS4I)(2'-5'-oligoadenylate-binding protein)(HuHP68) [Source:UniProtKB/Swiss-Prot;Acc:P61221]	-0.780971	10.1765	-4.3194	0.000177307	0.00629562	0.673417	NP_001006440.1
RIGG11620			-0.781341	7.65205	-5.37284	9.99636e-06	0.000781938	3.43575
RIGG18192	FABP7	Fatty acid-binding protein brain (B-FABP)(Fatty acid-binding protein 7)(Brain lipid-binding protein)(BLBP)(Mammary-derived growth inhibitor related) [Source:UniProtKB/Swiss-Prot;Acc:O15540]	-0.784958	8.94759	-3.66838	0.00101391	0.0212019	-0.985173	NP_990639.1
RIGG05191			-0.784982	8.27805	-4.9504	3.17088e-05	0.00185031	2.32452
RIGG19082			-0.786508	10.4936	-3.92521	0.00051287	0.013264	-0.339213	NP_001006260.1
RIGG17555	SOCS6	Suppressor of cytokine signaling 6 (SOCS-6)(Suppressor of cytokine signaling 4)(SOCS-4)(Cytokine-inducible SH2 protein 4)(CIS-4) [Source:UniProtKB/Swiss-Prot;Acc:O14544]	-0.787899	7.40017	-4.28939	0.000192342	0.00674585	0.595607	XP_419106.1
RIGG10860	EIF2S2	Eukaryotic translation initiation factor 2 subunit 2 (Eukaryotic translation initiation factor 2 subunit beta)(eIF-2-beta) [Source:UniProtKB/Swiss-Prot;Acc:P20042]	-0.78843	10.6303	-6.66227	3.13027e-07	5.5376e-05	6.77316	NP_989928.1
RIGG01091			-0.789231	6.28464	-3.32756	0.00245928	0.0395362	-1.81881	XP_001234419.1
RIGG15560	ENTPD5	Ectonucleoside triphosphate diphosphohydrolase 5 Precursor (NTPDase 5)(EC 3.6.1.6)(Nucleoside diphosphatase)(CD39 antigen-like 4)(ER-UDPase) [Source:UniProtKB/Swiss-Prot;Acc:O75356]	-0.790123	8.11179	-4.1131	0.000309744	0.00950841	0.14078	XP_421258.2
RIGG15049		Leucine-rich repeat and death domain-containing protein LOC401387 [Source:UniProtKB/Swiss-Prot;Acc:A4D1F6]	-0.797675	7.19473	-5.41432	8.92714e-06	0.000712361	3.54474	NP_001155000.1
RIGG18296	RCL1	RNA 3'-terminal phosphate cyclase-like protein [Source:UniProtKB/Swiss-Prot;Acc:Q9Y2P8]	-0.799582	10.7563	-4.05137	0.000365722	0.0107428	-0.0175159	XP_424808.1
RIGG17237	PIK3C2G	Phosphatidylinositol-4-phosphate 3-kinase C2 domain-containing gamma polypeptide (EC 2.7.1.154)(Phosphoinositide 3-Kinase-C2-gamma)(PtdIns-3-kinase C2 gamma)(PI3K-C2gamma) [Source:UniProtKB/Swiss-Prot;Acc:O75747]	-0.799647	5.97637	-4.50662	0.000106574	0.00433066	1.16067	XP_416412.2
RIGG06783			-0.800814	6.47627	-4.50709	0.00010644	0.00433066	1.16188
RIGG18935	TTC35	Tetratricopeptide repeat protein 35 (TPR repeat protein 35) [Source:UniProtKB/Swiss-Prot;Acc:Q15006]	-0.801299	8.94917	-4.73605	5.69818e-05	0.00279791	1.76126	XP_001236780.1
RIGG12645	PTRH2	Peptidyl-tRNA hydrolase 2 mitochondrial Precursor (PTH 2)(EC 3.1.1.29)(Bcl-2 inhibitor of transcription 1) [Source:UniProtKB/Swiss-Prot;Acc:Q9Y3E5]	-0.80181	9.71682	-5.8057	3.08323e-06	0.000322365	4.56938	NP_001035503.1
RIGG17295	MFN1	Mitofusin-1 (EC 3.6.5.-)(Transmembrane GTPase MFN1)(Fzo homolog) [Source:UniProtKB/Swiss-Prot;Acc:Q8IWA4]	-0.802233	8.23981	-4.96509	3.04602e-05	0.00179698	2.36315	XP_001233316.1
RIGG12163	PTDSS2	Phosphatidylserine synthase 2 (PtdSer synthase 2)(PSS-2)(EC 2.7.8.-)(Serine-exchange enzyme II) [Source:UniProtKB/Swiss-Prot;Acc:Q9BVG9]	-0.803425	6.96704	-4.44313	0.000126685	0.00492743	0.995085	XP_420929.2
RIGG03485	RPL5	60S ribosomal protein L5 [Source:UniProtKB/Swiss-Prot;Acc:P46777]	-0.804476	13.1091	-4.40231	0.000141562	0.00534846	0.888791	NP_989912.1
RIGG10285	FAM54B	Protein FAM54B [Source:UniProtKB/Swiss-Prot;Acc:Q9H019]	-0.805715	8.03236	-3.93124	0.000504682	0.0131429	-0.323918	XP_417733.1
RIGG02772	POLB	DNA polymerase beta (EC 2.7.7.7)(EC 4.2.99.-) [Source:UniProtKB/Swiss-Prot;Acc:P06746]	-0.806556	8.28769	-5.85181	2.72187e-06	0.000293295	4.68955	XP_424407.2
RIGG02604			-0.807213	7.70109	-4.78273	5.01555e-05	0.00258362	1.88381
RIGG18477	RTN4IP1	Reticulon-4-interacting protein 1 Precursor (NOGO-interacting mitochondrial protein) [Source:UniProtKB/Swiss-Prot;Acc:Q8WWV3]	-0.808496	9.22886	-6.17032	1.15546e-06	0.000150638	5.5154	XP_419808.1
RIGG18383	CEP78	Centrosomal protein of 78 kDa (Cep78) [Source:UniProtKB/Swiss-Prot;Acc:Q5JTW2]	-0.809016	6.85251	-3.86812	0.000597282	0.0147367	-0.483921	NP_115547.1
RIGG16212	KIF25	Kinesin-like protein KIF25 (Kinesin-like protein 3) [Source:UniProtKB/Swiss-Prot;Acc:Q9UIL4]	-0.811122	6.40197	-5.59678	5.43284e-06	0.000490349	4.02334	NP_085118.2
RIGG14568	ARL5B	ADP-ribosylation factor-like protein 5B (ADP-ribosylation factor-like protein 8) [Source:UniProtKB/Swiss-Prot;Acc:Q96KC2]	-0.812635	7.79008	-3.96593	0.000459948	0.0125037	-0.23568	XP_418615.2
RIGG07443	EIF6	Eukaryotic translation initiation factor 6 (eIF-6)(B4 integrin interactor)(CAB)(p27(BBP))(B(2)GCN homolog) [Source:UniProtKB/Swiss-Prot;Acc:P56537]	-0.814332	8.48861	-4.53084	9.97676e-05	0.00413967	1.22391	NP_001026019.1
RIGG01871	KCNIP1	Kv channel-interacting protein 1 (KChIP1)(A-type potassium channel modulatory protein 1)(Potassium channel-interacting protein 1)(Vesicle APC-binding protein) [Source:UniProtKB/Swiss-Prot;Acc:Q9NZI2]	-0.820204	6.13643	-3.78635	0.000742319	0.0172441	-0.690099	NP_001030009.1
RIGG15612	MRPS18A	28S ribosomal protein S18a mitochondrial Precursor (MRP-S18-a)(Mrps18a)(MRP-S18-3) [Source:UniProtKB/Swiss-Prot;Acc:Q9NVS2]	-0.821139	9.64881	-5.82938	2.89198e-06	0.000308478	4.63111	XP_001234387.1
RIGG07509	SLC7A5		-0.825213	6.57197	-4.77111	5.1775e-05	0.00262942	1.85329	NP_001025750.1
RIGG18080	RHOBTB3	Rho-related BTB domain-containing protein 3 [Source:UniProtKB/Swiss-Prot;Acc:O94955]	-0.836287	5.91812	-4.38426	0.000148679	0.0055261	0.841851	XP_429123.2
RIGG03083			-0.836527	10.3056	-4.8947	3.69275e-05	0.00210218	2.17803
RIGG19497	MRPS31	28S ribosomal protein S31 mitochondrial Precursor (S31mt)(MRP-S31)(Imogen 38) [Source:UniProtKB/Swiss-Prot;Acc:Q92665]	-0.838348	10.3224	-4.95478	3.13317e-05	0.00183813	2.33602	XP_417081.1
RIGG10039			-0.838639	6.38803	-3.6158	0.00116417	0.0232394	-1.11569
RIGG17609			-0.848643	6.56053	-5.00351	2.74215e-05	0.00165791	2.46424	NP_001026182.1
RIGG01956	HEMK1	HemK methyltransferase family member 1 (EC 2.1.1.-)(M.HsaHemKP) [Source:UniProtKB/Swiss-Prot;Acc:Q9Y5R4]	-0.856346	6.96392	-7.44879	4.09323e-08	1.54373e-05	8.72732	XP_414261.2
RIGG09107	KYNU	Kynureninase (EC 3.7.1.3)(L-kynurenine hydrolase) [Source:UniProtKB/Swiss-Prot;Acc:Q16719]	-0.856818	8.86675	-5.55308	6.11823e-06	0.000540657	3.90883	XP_422147.1
RIGG12954	WSB1	WD repeat and SOCS box-containing protein 1 (WSB-1)(SOCS box-containing WD protein SWiP-1) [Source:UniProtKB/Swiss-Prot;Acc:Q9Y6I7]	-0.857674	10.1373	-4.85654	4.09891e-05	0.0022662	2.07773	NP_990203.1
RIGG04020			-0.859192	8.92459	-5.90673	2.34677e-06	0.000265047	4.83248
RIGG10381			-0.86033	7.20324	-5.41387	8.93824e-06	0.000712361	3.54354
RIGG00426	TNFAIP1	BTB/POZ domain-containing protein TNFAIP1 (Tumor necrosis factor alpha-induced protein 1 endothelial)(Protein B12) [Source:UniProtKB/Swiss-Prot;Acc:Q13829]	-0.861623	7.15219	-4.87294	3.91915e-05	0.00218975	2.12083	NP_001025897.1
RIGG20233	GRPEL1	GrpE protein homolog 1 mitochondrial Precursor (Mt-GrpE#1)(HMGE) [Source:UniProtKB/Swiss-Prot;Acc:Q9HAV7]	-0.862022	9.19308	-3.63374	0.00111063	0.022425	-1.07124	NP_001006458.1
RIGG03103			-0.864271	8.16984	-3.35496	0.00229231	0.0375882	-1.75296
RIGG17054	EEF1E1	Eukaryotic translation elongation factor 1 epsilon-1 (Multisynthetase complex auxiliary component p18)(Elongation factor p18) [Source:UniProtKB/Swiss-Prot;Acc:O43324]	-0.865411	9.68897	-3.41988	0.00193918	0.0333514	-1.59606	XP_418953.2
RIGG07917	STC2	Stanniocalcin-2 Precursor (STC-2)(Stanniocalcin-related protein)(STCRP)(STC-related protein) [Source:UniProtKB/Swiss-Prot;Acc:O76061]	-0.866689	8.02441	-3.64423	0.00108043	0.0221326	-1.04521	XP_414534.2
RIGG14129	CORO7	Coronin-7 (Crn7)(70 kDa WD repeat tumor rejection antigen homolog) [Source:UniProtKB/Swiss-Prot;Acc:P57737]	-0.875108	9.39392	-5.13386	1.91992e-05	0.00129136	2.80724	NP_001006176.1
RIGG16100			-0.876819	7.85845	-4.57669	8.80444e-05	0.00381044	1.34375
RIGG12658	AP1S3	AP-1 complex subunit sigma-3 (Adapter-related protein complex 1 sigma-1C subunit)(Adaptor protein complex AP-1 sigma-1C subunit)(Sigma-adaptin 1C)(Sigma1C-adaptin)(Golgi adaptor HA1/AP1 adaptin sigma-1C subunit)(Clathrin assembly protein complex 1 sigma-1C small chain)(Sigma 1C subunit of AP-1 clathrin) [Source:UniProtKB/Swiss-Prot;Acc:Q96PC3]	-0.877348	8.56016	-5.0028	2.74748e-05	0.00165791	2.46237	NP_001025179.1
RIGG11565	ITPA	Inosine triphosphate pyrophosphatase (ITPase)(Inosine triphosphatase)(EC 3.6.1.19)(Putative oncogene protein hlc14-06-p) [Source:UniProtKB/Swiss-Prot;Acc:Q9BY32]	-0.878526	8.89325	-7.67196	2.3292e-08	1.09317e-05	9.2673	XP_422234.1
RIGG10663	MAK16	Protein MAK16 homolog (Protein RBM13)(NNP78) [Source:UniProtKB/Swiss-Prot;Acc:Q9BXY0]	-0.879639	8.42047	-5.91333	2.30533e-06	0.000263182	4.84965	XP_424533.2
RIGG00888	MMS19	MMS19 nucleotide excision repair protein homolog (hMMS19)(MMS19-like protein)(MET18 homolog) [Source:UniProtKB/Swiss-Prot;Acc:Q96T76]	-0.881309	9.08265	-6.95056	1.47292e-07	3.38132e-05	7.49821	XP_421710.2
RIGG01148			-0.883081	7.15815	-3.68677	0.000965963	0.0206908	-0.939375	XP_422479.1
RIGG11358	RSL1D1	Ribosomal L1 domain-containing protein 1 (Cellular senescence-inhibited gene protein)(Protein PBK1)(CATX-11) [Source:UniProtKB/Swiss-Prot;Acc:O76021]	-0.88688	8.75898	-5.11142	2.04142e-05	0.00134314	2.74818	XP_001231756.1
RIGG20103	COPS3	COP9 signalosome complex subunit 3 (Signalosome subunit 3)(SGN3)(JAB1-containing signalosome subunit 3) [Source:UniProtKB/Swiss-Prot;Acc:Q9UNS2]	-0.89392	8.32135	-7.63358	2.56521e-08	1.17777e-05	9.17492	NP_001006163.1
RIGG03345	SCAMP5	Secretory carrier-associated membrane protein 5 (Secretory carrier membrane protein 5)(hSCAMP5) [Source:UniProtKB/Swiss-Prot;Acc:Q8TAC9]	-0.895681	8.8828	-6.22765	9.91187e-07	0.000135057	5.66317	XP_424061.1
RIGG07497			-0.896885	7.93838	-3.52531	0.00147499	0.0273742	-1.3388
RIGG12066	PNRC2		-0.900231	11.2437	-5.86167	2.65033e-06	0.000288437	4.71522	NP_001006315.1
RIGG18360	GDA	Guanine deaminase (Guanase)(Guanine aminase)(EC 3.5.4.3)(Guanine aminohydrolase)(GAH)(p51-nedasin) [Source:UniProtKB/Swiss-Prot;Acc:Q9Y2T3]	-0.902854	6.50731	-6.23465	9.72806e-07	0.000134862	5.68121	XP_424835.2
RIGG15958	JUN	Transcription factor AP-1 (Activator protein 1)(AP1)(Proto-oncogene c-jun)(V-jun avian sarcoma virus 17 oncogene homolog)(p39) [Source:UniProtKB/Swiss-Prot;Acc:P05412]	-0.906462	7.62018	-4.64984	7.21124e-05	0.0033014	1.53522	NP_001026460.1
RIGG04762			-0.910048	6.27248	-4.55653	9.30212e-05	0.003945	1.29103
RIGG04343			-0.913558	8.43004	-4.75758	5.37255e-05	0.00267614	1.81777	XP_420495.1
RIGG10557			-0.915886	8.356	-4.05406	0.000363092	0.0106804	-0.0106436	NP_001007876.1
RIGG05332			-0.919051	6.36836	-4.69866	6.31101e-05	0.00298853	1.66319
RIGG20271	SH3GLB1	Endophilin-B1 (SH3 domain-containing GRB2-like protein B1)(Bax-interacting factor 1)(Bif-1) [Source:UniProtKB/Swiss-Prot;Acc:Q9Y371]	-0.923395	8.11205	-3.61805	0.00115734	0.0231467	-1.11013	NP_001006534.1
RIGG08353	MIF	Macrophage migration inhibitory factor (MIF)(EC 5.3.2.1)(Phenylpyruvate tautomerase)(L-dopachrome tautomerase)(EC 5.3.3.12)(L-dopachrome isomerase)(Glycosylation-inhibiting factor)(GIF) [Source:UniProtKB/Swiss-Prot;Acc:P14174]	-0.924185	11.4524	-7.59128	2.85375e-08	1.23002e-05	9.07287	NP_002406.1
RIGG09757	AFMID	Probable arylformamidase (EC 3.5.1.9)(Kynurenine formamidase)(KF) [Source:UniProtKB/Swiss-Prot;Acc:Q63HM1]	-0.927562	6.95293	-6.39113	6.41119e-07	9.81191e-05	6.08291	XP_001231539.1
RIGG05820	VOPP1	EGFR-coamplified and overexpressed protein Precursor (ECop)(Glioblastoma-amplified secreted protein)(Putative NF-kappa-B-activating protein 055N) [Source:UniProtKB/Swiss-Prot;Acc:Q96AW1]	-0.929474	7.03072	-4.63928	7.42206e-05	0.00334944	1.50757	XP_001235488.1
RIGG11025	COMMD10	COMM domain-containing protein 10 [Source:UniProtKB/Swiss-Prot;Acc:Q9Y6G5]	-0.930431	7.90558	-3.92103	0.00051864	0.0133581	-0.349843	NP_001026614.1
RIGG07383	IARS	Isoleucyl-tRNA synthetase cytoplasmic (EC 6.1.1.5)(Isoleucine--tRNA ligase)(IleRS)(IRS) [Source:UniProtKB/Swiss-Prot;Acc:P41252]	-0.932958	8.79673	-4.18897	0.000252406	0.00817609	0.336048	XP_414300.2
RIGG15164			-0.935175	7.07561	-5.33188	1.11782e-05	0.000855376	3.3281	XP_421196.2
RIGG04268			-0.935403	8.07916	-6.19425	1.08379e-06	0.000145748	5.5771	XP_421963.2
RIGG08550	SLC16A5	Monocarboxylate transporter 6 (MCT 6)(Monocarboxylate transporter 5)(MCT 5)(Solute carrier family 16 member 5) [Source:UniProtKB/Swiss-Prot;Acc:O15375]	-0.935786	7.2119	-3.62306	0.00114221	0.022931	-1.09771	XP_420120.2
RIGG01631	PROK2	Prokineticin-2 Precursor (PK2)(Protein Bv8 homolog) [Source:UniProtKB/Swiss-Prot;Acc:Q9HC23]	-0.936512	7.11758	-3.8643	0.000603386	0.0148353	-0.493571	XP_001234925.1
RIGG14054	EGR1	Early growth response protein 1 (EGR-1)(Protein Krox-24)(Transcription factor Zif268)(Nerve growth factor-induced protein A)(NGFI-A)(Transcription factor ETR103)(Zinc finger protein 225)(AT225) [Source:UniProtKB/Swiss-Prot;Acc:P18146]	-0.937923	6.2501	-4.18193	0.000257253	0.00824357	0.317893	NP_989467.1
RIGG18180	C5orf51	UPF0600 protein C5orf51 [Source:UniProtKB/Swiss-Prot;Acc:A6NDU8]	-0.938625	7.4357	-4.82004	4.52915e-05	0.00242691	1.98181	XP_424778.2
RIGG19448	DNAJC15	DnaJ homolog subfamily C member 15 (Methylation-controlled J protein)(MCJ)(Cell growth-inhibiting gene 22 protein) [Source:UniProtKB/Swiss-Prot;Acc:Q9Y5T4]	-0.941815	8.29389	-4.75783	5.36888e-05	0.00267614	1.81843	XP_417034.1
RIGG03348	ALDH1A2	Retinal dehydrogenase 2 (RALDH 2)(RalDH2)(EC 1.2.1.36)(Aldehyde dehydrogenase family 1 member A2)(Retinaldehyde-specific dehydrogenase type 2)(RALDH(II)) [Source:UniProtKB/Swiss-Prot;Acc:O94788]	-0.943703	6.74528	-3.60726	0.00119054	0.0236412	-1.13683	NP_990326.1
RIGG16846	DDHD1	Phospholipase DDHD1 (EC 3.1.1.-)(DDHD domain-containing protein 1)(Phosphatidic acid-preferring phospholipase A1 homolog)(PA-PLA1) [Source:UniProtKB/Swiss-Prot;Acc:Q8NEL9]	-0.947985	7.02656	-6.88085	1.76594e-07	3.73158e-05	7.3238	XP_421479.2
RIGG00602	TECPR2	WD repeat-containing protein KIAA0329/KIAA0297 [Source:UniProtKB/Swiss-Prot;Acc:O15040]	-0.948271	7.01907	-4.13662	0.00029072	0.00902943	0.201218	XP_421376.2
RIGG02220	MRPL38	39S ribosomal protein L38 mitochondrial Precursor (L38mt)(MRP-L38) [Source:UniProtKB/Swiss-Prot;Acc:Q96DV4]	-0.9491	9.63763	-6.56299	4.06648e-07	6.76252e-05	6.52131	XP_001232706.1
RIGG20222	SC4MOL	C-4 methylsterol oxidase (EC 1.14.13.72)(Methylsterol monooxygenase) [Source:UniProtKB/Swiss-Prot;Acc:Q15800]	-0.949432	8.26919	-3.3808	0.0021449	0.0361247	-1.69066	NP_001006438.1
RIGG03741	LMOD2	Leiomodin-2 (Cardiac leiomodin)(C-LMOD) [Source:UniProtKB/Swiss-Prot;Acc:Q6P5Q4]	-0.956521	6.26698	-4.03056	0.000386757	0.0111437	-0.0707671	XP_415995.2
RIGG15280	ASNS	Asparagine synthetase [glutamine-hydrolyzing] (EC 6.3.5.4)(Glutamine-dependent asparagine synthetase)(Cell cycle control protein TS11) [Source:UniProtKB/Swiss-Prot;Acc:P08243]	-0.961641	6.77938	-4.5636	9.12449e-05	0.00389893	1.30951	NP_001026148.1
RIGG00978			-0.965231	9.95666	-5.79093	3.20895e-06	0.000328996	4.53085
RIGG18009	ENO2	Gamma-enolase (EC 4.2.1.11)(2-phospho-D-glycerate hydro-lyase)(Neural enolase)(Neuron-specific enolase)(NSE)(Enolase 2) [Source:UniProtKB/Swiss-Prot;Acc:P09104]	-0.97155	7.37713	-4.87923	3.85236e-05	0.00216388	2.13735	NP_990207.1
RIGG17631	PTPN2	Tyrosine-protein phosphatase non-receptor type 2 (EC 3.1.3.48)(T-cell protein-tyrosine phosphatase)(TCPTP) [Source:UniProtKB/Swiss-Prot;Acc:P17706]	-0.977826	8.38653	-3.63281	0.00111335	0.0224583	-1.07355	XP_419126.2
RIGG11283	MPP2	MAGUK p55 subfamily member 2 (Protein MPP2)(Discs large homolog 2) [Source:UniProtKB/Swiss-Prot;Acc:Q14168]	-0.979404	6.82705	-4.23355	0.000223745	0.00756964	0.451122	NP_005365.3
RIGG20212	FAM49A	Protein FAM49A [Source:UniProtKB/Swiss-Prot;Acc:Q9H0Q0]	-0.984954	8.09121	-4.18141	0.000257612	0.00824357	0.316564	NP_001006418.1
RIGG06123	PEX3	Peroxisomal biogenesis factor 3 (Peroxin-3)(Peroxisomal assembly protein PEX3) [Source:UniProtKB/Swiss-Prot;Acc:P56589]	-0.990266	8.59926	-4.3104	0.000181691	0.00641691	0.650064	XP_419708.1
RIGG04084	UPP2	Uridine phosphorylase 2 (UrdPase 2)(UPase 2)(EC 2.4.2.3) [Source:UniProtKB/Swiss-Prot;Acc:O95045]	-0.995843	9.48197	-4.9926	2.82523e-05	0.00168892	2.43553	XP_422171.2
RIGG10737			-0.996824	6.21024	-3.84852	0.000629274	0.0152762	-0.533439
RIGG07526	CTSB	Cathepsin B Precursor (EC 3.4.22.1)(Cathepsin B1)(APP secretase)(APPS) [Contains Cathepsin B light chain;Cathepsin B heavy chain] [Source:UniProtKB/Swiss-Prot;Acc:P07858]	-0.997859	11.5095	-3.74294	0.000832781	0.0185474	-0.799015	NP_990702.1
RIGG06396	KRT222	Keratin-like protein KRT222 (Keratin-222)(Keratin-222 pseudogene) [Source:UniProtKB/Swiss-Prot;Acc:Q8N1A0]	-1.01863	7.17735	-6.23397	9.74582e-07	0.000134862	5.67945	XP_418169.2
RIGG17238	PIK3C2G	Phosphatidylinositol-4-phosphate 3-kinase C2 domain-containing gamma polypeptide (EC 2.7.1.154)(Phosphoinositide 3-Kinase-C2-gamma)(PtdIns-3-kinase C2 gamma)(PI3K-C2gamma) [Source:UniProtKB/Swiss-Prot;Acc:O75747]	-1.02828	6.15537	-5.20011	1.60192e-05	0.00112028	2.98157	XP_416412.2
RIGG19000			-1.03137	7.85389	-5.45909	7.90186e-06	0.000646844	3.66229
RIGG05576	NPM3	Nucleoplasmin-3 [Source:UniProtKB/Swiss-Prot;Acc:O75607]	-1.0321	7.65082	-7.23325	7.09709e-08	2.17233e-05	8.19948	XP_001233764.1
RIGG09920			-1.0456	10.7753	-7.23769	7.01666e-08	2.17233e-05	8.21042
RIGG18190	C5orf28	Transmembrane protein C5orf28 [Source:UniProtKB/Swiss-Prot;Acc:Q0VDI3]	-1.04704	7.73117	-5.7005	4.09971e-06	0.00040086	4.29471	XP_424781.1
RIGG19185	RAI2	Retinoic acid-induced protein 2 [Source:UniProtKB/Swiss-Prot;Acc:Q9Y5P3]	-1.04731	7.99776	-5.56843	5.86804e-06	0.000522924	3.94907	XP_416813.1
RIGG16204	DACT2	Dapper homolog 2 [Source:UniProtKB/Swiss-Prot;Acc:Q5SW24]	-1.04735	6.30389	-4.27895	0.000197861	0.00685934	0.568572	XP_419602.2
RIGG11573			-1.04755	10.4385	-5.5968	5.43257e-06	0.000490349	4.02338	NP_001012801.1
RIGG08648	SLC1A4	Neutral amino acid transporter A (Alanine/serine/cysteine/threonine transporter)(ASCT1)(SATT)(Solute carrier family 1 member 4) [Source:UniProtKB/Swiss-Prot;Acc:P43007]	-1.04808	6.88389	-3.74657	0.000824819	0.0184146	-0.78992	XP_001232900.1
RIGG00572			-1.05192	6.52926	-4.4567	0.000122092	0.0048108	1.03045
RIGG12089	GPT2	Alanine aminotransferase 2 (ALT2)(EC 2.6.1.2)(Glutamic--pyruvic transaminase 2)(Glutamate pyruvate transaminase 2)(GPT 2)(Glutamic--alanine transaminase 2) [Source:UniProtKB/Swiss-Prot;Acc:Q8TD30]	-1.05284	9.26514	-4.34062	0.000167389	0.00603284	0.728462	XP_414111.2
RIGG16255			-1.05289	10.3128	-3.48479	0.00163899	0.0295859	-1.43801
RIGG02247			-1.05312	8.29248	-3.683	0.000975609	0.020771	-0.94877
RIGG13831			-1.06537	9.04776	-5.45626	7.96305e-06	0.000646844	3.65486	XP_001232432.1
RIGG17499	ACOT13	Acyl-coenzyme A thioesterase 13 (Acyl-CoA thioesterase 13)(EC 3.1.2.-)(Thioesterase superfamily member 2) [Source:UniProtKB/Swiss-Prot;Acc:Q9NPJ3]	-1.06758	9.73729	-4.77493	5.12371e-05	0.00262296	1.86332	XP_419092.1
RIGG18528	IMPAD1	Inositol monophosphatase 3 (EC 3.1.3.25)(Inositol-1(or 4)-monophosphatase 3)(IMPase 3)(IMP 3)(Myo-inositol monophosphatase A3)(Inositol monophosphatase domain-containing protein 1) [Source:UniProtKB/Swiss-Prot;Acc:Q9NX62]	-1.07116	7.83544	-8.06613	8.73789e-09	5.27269e-06	10.2042	XP_419214.2
RIGG01013	PPA1	Inorganic pyrophosphatase (EC 3.6.1.1)(Pyrophosphate phospho-hydrolase)(PPase) [Source:UniProtKB/Swiss-Prot;Acc:Q15181]	-1.07119	10.7135	-7.54721	3.18967e-08	1.30617e-05	8.96629	XP_001232700.1
RIGG02418			-1.08022	10.6462	-4.56552	9.07677e-05	0.00389893	1.31454
RIGG18081	GLRX		-1.0945	8.57563	-3.42617	0.00190794	0.0330342	-1.58081	NP_990491.1
RIGG02437	CBFB	Core-binding factor subunit beta (CBF-beta)(Polyomavirus enhancer-binding protein 2 beta subunit)(PEBP2-beta)(PEA2-beta)(SL3-3 enhancer factor 1 subunit beta)(SL3/AKV core-binding factor beta subunit) [Source:UniProtKB/Swiss-Prot;Acc:Q13951]	-1.09619	7.82976	-7.33182	5.51405e-08	1.81964e-05	8.44163	NP_989901.2
RIGG03486			-1.0977	8.73658	-5.95655	2.05176e-06	0.00024074	4.96198	NP_001001777.1
RIGG03414	PTPLB	Protein-tyrosine phosphatase-like member B [Source:UniProtKB/Swiss-Prot;Acc:Q6Y1H2]	-1.1036	9.13211	-5.14552	1.85968e-05	0.00125484	2.83793	NP_001012938.1
RIGG11614	NOP16	Nucleolar protein 16 (HBV pre-S2 trans-regulated protein 3) [Source:UniProtKB/Swiss-Prot;Acc:Q9Y3C1]	-1.11488	8.2448	-7.68529	2.25248e-08	1.08119e-05	9.29935	XP_414551.2
RIGG02151			-1.11498	7.54258	-5.04353	2.45785e-05	0.00155485	2.56954
RIGG18473	QRSL1	Glutamyl-tRNA(Gln) amidotransferase subunit A homolog (EC 6.3.5.-)(Glutaminyl-tRNA synthase-like protein 1) [Source:UniProtKB/Swiss-Prot;Acc:Q9H0R6]	-1.12723	8.31805	-5.78468	3.26365e-06	0.000332987	4.51456	XP_419807.1
RIGG16648	C4orf32	Uncharacterized protein C4orf32 [Source:UniProtKB/Swiss-Prot;Acc:Q8N8J7]	-1.1325	8.88744	-7.53643	3.2778e-08	1.30617e-05	8.94019	NP_689613.1
RIGG10850	HEMGN	Hemogen (Hemopoietic gene protein)(Negative differentiation regulator protein)(Erythroid differentiation-associated gene protein)(EDAG-1) [Source:UniProtKB/Swiss-Prot;Acc:Q9BXL5]	-1.14512	7.72141	-3.20538	0.0033574	0.0486446	-2.10961	XP_430508.2
RIGG10688	CCNG1	Cyclin-G1 (Cyclin-G) [Source:UniProtKB/Swiss-Prot;Acc:P51959]	-1.14622	9.99839	-4.79099	4.90356e-05	0.00255584	1.9055	XP_414493.1
RIGG09710			-1.14653	7.24563	-5.19549	1.62231e-05	0.00112338	2.9694
RIGG18197			-1.15572	10.2074	-4.0074	0.000411564	0.0116362	-0.129944	NP_989917.1
RIGG13233			-1.15695	6.22897	-4.34335	0.000166154	0.00602654	0.735544
RIGG15699	TM4SF1	Transmembrane 4 L6 family member 1 (Tumor-associated antigen L6)(Membrane component surface marker 1)(M3S1) [Source:UniProtKB/Swiss-Prot;Acc:P30408]	-1.16124	7.79545	-4.97877	2.93416e-05	0.00174071	2.39914	XP_422848.2
RIGG00238	HIGD1A	HIG1 domain family member 1A (Hypoxia-inducible gene 1 protein) [Source:UniProtKB/Swiss-Prot;Acc:Q9Y241]	-1.17496	8.81338	-10.8011	1.69615e-11	2.75559e-08	16.0838	XP_001231200.1
RIGG03730			-1.17999	7.58216	-4.88419	3.80044e-05	0.00214613	2.15039
RIGG15820	CASP3	Caspase-3 Precursor (CASP-3)(EC 3.4.22.56)(Apopain)(Cysteine protease CPP32)(CPP-32)(Yama protein)(SREBP cleavage activity 1)(SCA-1) [Contains Caspase-3 subunit p17;Caspase-3 subunit p12] [Source:UniProtKB/Swiss-Prot;Acc:P42574]	-1.19398	7.94986	-4.87327	3.91561e-05	0.00218975	2.1217	NP_990056.1
RIGG01409	HTATIP2	Oxidoreductase HTATIP2 (EC 1.1.1.-)(HIV-1 TAT-interactive protein 2)(30 kDa HIV-1 TAT-interacting protein) [Source:UniProtKB/Swiss-Prot;Acc:Q9BUP3]	-1.19721	8.74312	-5.57299	5.79579e-06	0.000518674	3.96101	XP_422206.1
RIGG06299			-1.21348	6.71374	-6.69745	2.85377e-07	5.241e-05	6.86215
RIGG14257	BCAP29	B-cell receptor-associated protein 29 (BCR-associated protein Bap29) [Source:UniProtKB/Swiss-Prot;Acc:Q9UHQ4]	-1.22255	9.86771	-4.0405	0.000376568	0.010985	-0.045347	XP_415947.1
RIGG16270	AMDHD1	Probable imidazolonepropionase (EC 3.5.2.7)(Amidohydrolase domain-containing protein 1) [Source:UniProtKB/Swiss-Prot;Acc:Q96NU7]	-1.22507	10.4191	-4.55547	9.32893e-05	0.00394844	1.28827	XP_416158.1
RIGG00913			-1.23023	9.8542	-5.49742	7.11866e-06	0.000603793	3.76288
RIGG02925			-1.24262	9.93423	-5.73208	3.76336e-06	0.000376693	4.37723	XP_001232432.1
RIGG20039			-1.24565	12.9825	-4.15588	0.000275995	0.00868423	0.250797	NP_001001611.1
RIGG02189			-1.25407	6.67069	-3.78808	0.000738918	0.0172061	-0.685747
RIGG16469			-1.26378	9.22598	-4.8657	3.99755e-05	0.0022218	2.10179
RIGG09007			-1.26575	8.26157	-6.91989	1.5952e-07	3.5764e-05	7.42155	XP_001234724.1
RIGG20031	BIRC2	inhibitor of apoptosis protein	-1.27072	8.44261	-7.59527	2.82518e-08	1.23002e-05	9.0825	NP_001007823.1
RIGG17554	PAICS	Multifunctional protein ADE2 [Includes Phosphoribosylaminoimidazole-succinocarboxamide synthase(EC 6.3.2.6)(SAICAR synthetase);Phosphoribosylaminoimidazole carboxylase(EC 4.1.1.21)(AIR carboxylase)(AIRC)] [Source:UniProtKB/Swiss-Prot;Acc:P22234]	-1.27096	12.2273	-4.51816	0.000103277	0.00422714	1.19078	NP_990855.1
RIGG11783	SVIP	small VCP/p97-interacting protein	-1.27494	7.3093	-5.14744	1.84997e-05	0.00125229	2.84297	XP_001234338.1
RIGG15953	EREG	Proepiregulin Precursor [Contains Epiregulin(EPR)] [Source:UniProtKB/Swiss-Prot;Acc:O14944]	-1.27803	6.95849	-6.02785	1.69346e-06	0.000206739	5.14697	NP_001001203.1
RIGG17563	GEMIN6	Gem-associated protein 6 (Gemin-6)(SIP2) [Source:UniProtKB/Swiss-Prot;Acc:Q8WXD5]	-1.28964	8.8268	-6.90883	1.64179e-07	3.61195e-05	7.39388	XP_423929.1
RIGG01024	WBSCR17	Putative polypeptide N-acetylgalactosaminyltransferase-like protein 3 (EC 2.4.1.41)(Polypeptide GalNAc transferase-like protein 3)(pp-GaNTase-like protein 3)(GalNAc-T-like protein 3)(Protein-UDP acetylgalactosaminyltransferase-like protein 3)(UDP-GalNAc:polypeptide N-acetylgalactosaminyltransferase-like protein 3)(Williams-Beuren syndrome chromosomal region 17 protein) [Source:UniProtKB/Swiss-Pro…	-1.33651	6.45562	-4.76297	5.29392e-05	0.00265576	1.83193	XP_415728.2
RIGG12586	SHMT1	Serine hydroxymethyltransferase cytosolic (SHMT)(Serine methylase)(EC 2.1.2.1)(Glycine hydroxymethyltransferase) [Source:UniProtKB/Swiss-Prot;Acc:P34896]	-1.33705	11.5995	-5.38695	9.61884e-06	0.000763721	3.47284	XP_414824.2
RIGG09080	ACMSD	2-amino-3-carboxymuconate-6-semialdehyde decarboxylase (EC 4.1.1.45) [Source:UniProtKB/Swiss-Prot;Acc:Q8TDX5]	-1.34401	8.53551	-5.17028	1.73798e-05	0.00119564	2.90308	XP_422133.2
RIGG02775	ZFAND2A	AN1-type zinc finger protein 2A [Source:UniProtKB/Swiss-Prot;Acc:Q8N6M9]	-1.34996	7.89241	-4.72391	5.89035e-05	0.00285331	1.72941	XP_422896.1
RIGG14329	RTN4	Reticulon-4 (Neurite outgrowth inhibitor)(Nogo protein)(Foocen)(Neuroendocrine-specific protein)(NSP)(Neuroendocrine-specific protein C homolog)(RTN-x)(Reticulon-5) [Source:UniProtKB/Swiss-Prot;Acc:Q9NQC3]	-1.36265	9.80359	-7.84062	1.52742e-08	8.27157e-06	9.67086	NP_989697.2
RIGG00987	RTN4	Reticulon-4 (Neurite outgrowth inhibitor)(Nogo protein)(Foocen)(Neuroendocrine-specific protein)(NSP)(Neuroendocrine-specific protein C homolog)(RTN-x)(Reticulon-5) [Source:UniProtKB/Swiss-Prot;Acc:Q9NQC3]	-1.37338	10.3857	-11.2901	6.13764e-12	1.17843e-08	17.0221	NP_989697.2
RIGG12245	ARSB	Arylsulfatase B Precursor (ASB)(EC 3.1.6.12)(N-acetylgalactosamine-4-sulfatase)(G4S) [Source:UniProtKB/Swiss-Prot;Acc:P15848]	-1.37974	8.44392	-4.76554	5.25692e-05	0.00264581	1.83867	NP_942002.1
RIGG17467	IFI6	interferon alpha inducible protein 6	-1.39813	7.9138	-6.96777	1.40848e-07	3.32087e-05	7.5412	NP_001001296.1
RIGG09420	PSAT1	Phosphoserine aminotransferase (EC 2.6.1.52)(Phosphohydroxythreonine aminotransferase)(PSAT) [Source:UniProtKB/Swiss-Prot;Acc:Q9Y617]	-1.41108	7.55627	-4.61311	7.97168e-05	0.00353701	1.43904	XP_424846.2
RIGG04141	PPAT	Amidophosphoribosyltransferase Precursor (ATase)(EC 2.4.2.14)(Glutamine phosphoribosylpyrophosphate amidotransferase)(GPAT) [Source:UniProtKB/Swiss-Prot;Acc:Q06203]	-1.41603	10.0721	-5.86067	2.65753e-06	0.000288437	4.71261	XP_001232005.1
RIGG00992	PSAT1	Phosphoserine aminotransferase (EC 2.6.1.52)(Phosphohydroxythreonine aminotransferase)(PSAT) [Source:UniProtKB/Swiss-Prot;Acc:Q9Y617]	-1.42888	11.455	-4.52677	0.000100882	0.00415328	1.21326	XP_424846.2
RIGG05686	SLC16A1	solute carrier family 16 member 1	-1.49507	8.0782	-4.88008	3.8434e-05	0.00216388	2.13959	XP_001231826.1
RIGG13163	METTL7A	methyltransferase like 7A	-1.52967	9.01227	-5.49565	7.15309e-06	0.000603793	3.75823	XP_424479.1
RIGG19134	ODC1	Ornithine decarboxylase (ODC)(EC 4.1.1.17) [Source:UniProtKB/Swiss-Prot;Acc:P11926]	-1.59664	9.1343	-12.0126	1.43959e-12	4.08751e-09	18.3493	XP_419949.2
RIGG18331	PLIN2	Adipophilin (Adipose differentiation-related protein)(ADRP) [Source:UniProtKB/Swiss-Prot;Acc:Q99541]	-1.64164	10.9434	-4.43922	0.00012804	0.00497097	0.984898	NP_001026591.1
RIGG09492	CA2	Carbonic anhydrase 2 (EC 4.2.1.1)(Carbonic anhydrase II)(CA-II)(Carbonate dehydratase II)(Carbonic anhydrase C)(CAC) [Source:UniProtKB/Swiss-Prot;Acc:P00918]	-1.67745	10.5376	-4.27994	0.000197332	0.00685934	0.57113	NP_990648.1
RIGG03374			-1.70052	7.70301	-5.61626	5.15282e-06	0.00047523	4.07434
RIGG19326	EIF5B	Eukaryotic translation initiation factor 5B (eIF-5B)(Translation initiation factor IF-2) [Source:UniProtKB/Swiss-Prot;Acc:O60841]	-1.71802	8.96745	-6.10423	1.37936e-06	0.000174443	5.3447	NP_001033585.1
RIGG15046	CYP51A1	Lanosterol 14-alpha demethylase (LDM)(EC 1.14.13.70)(Cytochrome P450 51A1)(CYPLI)(P450LI)(Sterol 14-alpha demethylase)(P450-14DM)(P45014DM) [Source:UniProtKB/Swiss-Prot;Acc:Q16850]	-1.7474	9.29469	-7.78581	1.75121e-08	9.02088e-06	9.54014	NP_001041542.1
RIGG16343	NAAA	N-acylethanolamine-hydrolyzing acid amidase Precursor (EC 3.5.1.-)(N-acylsphingosine amidohydrolase-like)(ASAH-like protein)(Acid ceramidase-like protein) [Source:UniProtKB/Swiss-Prot;Acc:Q02083]	-1.74986	6.47198	-7.03433	1.18519e-07	2.94485e-05	7.70707	XP_420596.1
RIGG15021	RPL22L1	60S ribosomal protein L22-like 1 [Source:UniProtKB/Swiss-Prot;Acc:Q6P5R6]	-1.77601	10.1738	-5.12894	1.9459e-05	0.00129645	2.79431	NP_001093115.1
RIGG07348	EIF5B	Eukaryotic translation initiation factor 5B (eIF-5B)(Translation initiation factor IF-2) [Source:UniProtKB/Swiss-Prot;Acc:O60841]	-1.78494	8.90954	-5.22499	1.49664e-05	0.0010708	3.04703	NP_001033585.1
RIGG16908	TPPP	Tubulin polymerization-promoting protein (TPPP)(25 kDa brain-specific protein)(p25-alpha)(p24)(p25) [Source:UniProtKB/Swiss-Prot;Acc:O94811]	-1.91853	7.21658	-7.25685	6.68017e-08	2.10575e-05	8.25758	XP_001231864.1
RIGG00354	ACAT2	Acetyl-CoA acetyltransferase cytosolic (EC 2.3.1.9)(Cytosolic acetoacetyl-CoA thiolase)(Acetyl-CoA transferase-like protein) [Source:UniProtKB/Swiss-Prot;Acc:Q9BWD1]	-1.99063	11.3833	-9.46767	3.15404e-10	3.17206e-07	13.3536	NP_001034376.1
RIGG11223	RBP7	Retinoid-binding protein 7 (Cellular retinoic acid-binding protein 4)(CRABP4)(CRBP4)(Cellular retinoic acid-binding protein IV)(CRABP-IV) [Source:UniProtKB/Swiss-Prot;Acc:Q96R05]	-2.08942	7.66267	-5.03814	2.49436e-05	0.00157256	2.55535	NP_443192.1
RIGG06582	HMGCL	Hydroxymethylglutaryl-CoA lyase mitochondrial Precursor (HMG-CoA lyase)(HL)(EC 4.1.3.4)(3-hydroxy-3-methylglutarate-CoA lyase) [Source:UniProtKB/Swiss-Prot;Acc:P35914]	-2.25929	10.3894	-7.43609	4.22752e-08	1.56641e-05	8.69637	XP_417834.1
RIGG06070			-2.34168	8.07146	-6.03124	1.67812e-06	0.000206058	5.15574
RIGG01238	LGALS1	galectin 1	-2.34515	8.86238	-5.99767	1.83669e-06	0.000221663	5.06871	NP_996788.1
RIGG12025	HMGCL	Hydroxymethylglutaryl-CoA lyase mitochondrial Precursor (HMG-CoA lyase)(HL)(EC 4.1.3.4)(3-hydroxy-3-methylglutarate-CoA lyase) [Source:UniProtKB/Swiss-Prot;Acc:P35914]	-2.39891	11.951	-6.96317	1.42544e-07	3.32087e-05	7.5297	XP_417834.1
RIGG04393	ANKRD22	Ankyrin repeat domain-containing protein 22 [Source:UniProtKB/Swiss-Prot;Acc:Q5VYY1]	-2.57672	7.50077	-6.60778	3.61317e-07	6.1048e-05	6.63508	XP_001234693.1
RIGG08201	OVCH2	Ovochymase-2 Precursor (EC 3.4.21.-)(Oviductin) [Source:UniProtKB/Swiss-Prot;Acc:Q7RTZ1]	-2.61173	7.96717	-6.70907	2.76795e-07	5.21957e-05	6.89153	NP_937828.2
RIGG11072	PSPH	phosphoserine phosphatase	-3.41315	12.1143	-5.47068	7.65634e-06	0.000631648	3.69271
RIGG18189	HMGCS1	Hydroxymethylglutaryl-CoA synthase cytoplasmic (HMG-CoA synthase)(EC 2.3.3.10)(3-hydroxy-3-methylglutaryl coenzyme A synthase) [Source:UniProtKB/Swiss-Prot;Acc:Q01581]	-3.61432	10.5017	-5.26792	1.33106e-05	0.000968643	3.15994	NP_990742.1
	Expressed higher in Rf+ liver		Note: These data are considered differentially-expressed (DE) genes (adj P≤0.05; FDR≤0.05).
	Expressed higher in Rf- liver
