# Supplementary material for: Transcriptional profiling of liver in riboflavin-deficient chicken embryos explains impaired lipid utilization, energy depletion, massive hemorrhaging, and delayed feathering
Source: BMC Genomics. 2018 Mar 5;19:177. doi: 10.1186/s12864-018-4568-2 (PMC5836443; doi:10.1186/s12864-018-4568-2)
Supplement: Supplementary file 4 — Lists of “Analysis Ready” DE genes (AR-DE genes) assigned by IPA to “Canonical Pathways”. A Microsoft Excel file containing a five worksheets of the top “Canonical Pathways” identified by IPA in riboflavin-rescued and riboflavin deficient chick embryos on embryonic day 15 (e15). Five major canonical pathways identified by IPA among DE genes on embryonic day 15 (e15) were: “EIF2 Signaling, Acute-phase Signaling, LXR-RXR Activation, FXR-RXR Activation, Intrinsic Prothrombin Activation”, and “Blood Clotting” in the “Biological Function Category” of IPA. Each worksheet provides the gene symbol, Entrez gene name, gene expression as log2 ratio (Rf+/Rf-), and Ref-Seq protein ID or Entrez gene ID. (XLSX 27 kb) [file 12864_2018_4568_MOESM4_ESM.xlsx]

## Sheet: EIF2 Signaling_29 AR-DE genes
Symbol	Entrez Gene Name	Log2 Ratio	Type(s)	Entrez Gene ID
ATF4	activating transcription factor 4	0.665	transcription regulator	468
CCND1	cyclin D1	0.636	transcription regulator	595
BCL2	BCL2, apoptosis regulator	0.497	transporter	596
EIF2B2	eukaryotic translation initiation factor 2B subunit beta	-0.308	other	8892
RPL21	ribosomal protein L21	-0.346	other	6144
EIF3D	eukaryotic translation initiation factor 3 subunit D	-0.368	other	8664
RPL24	ribosomal protein L24	-0.378	other	6152
EIF2S1	eukaryotic translation initiation factor 2 subunit alpha	-0.424	translation regulator	1965
RPSA	ribosomal protein SA	-0.432	translation regulator	3921
RPL10A	ribosomal protein L10a	-0.454	other	4736
RPL35A	ribosomal protein L35a	-0.461	other	6165
EIF3I	eukaryotic translation initiation factor 3 subunit I	-0.512	translation regulator	8668
RPL29	ribosomal protein L29	-0.52	other	6159
EIF2A	eukaryotic translation initiation factor 2A	-0.522	translation regulator	83939
EIF3M	eukaryotic translation initiation factor 3 subunit M	-0.532	other	10480
RPS21	ribosomal protein S21	-0.567	other	6227
RPS8	ribosomal protein S8	-0.574	other	6202
RPS3	ribosomal protein S3	-0.637	enzyme	6188
RPL30	ribosomal protein L30	-0.662	other	6156
RPL7A	ribosomal protein L7a	-0.689	other	6130
EIF2B1	eukaryotic translation initiation factor 2B subunit alpha	-0.771	translation regulator	1967
RPL27A	ribosomal protein L27a	-0.773	other	6157
MAP2K2	mitogen-activated protein kinase kinase 2	-0.775	kinase	5605
EIF2S3	eukaryotic translation initiation factor 2 subunit gamma	-0.787	translation regulator	1968
EIF2S2	eukaryotic translation initiation factor 2 subunit beta	-0.788	translation regulator	8894
RPL5	ribosomal protein L5	-0.804	other	6125
PIK3C2G	phosphatidylinositol-4-phosphate 3-kinase catalytic subunit type 2 gamma	-1.028	kinase	5288
RPL22L1	ribosomal protein L22 like 1	-1.776	other	200916
EIF5B	eukaryotic translation initiation factor 5B	-1.785	translation regulator	9669
	Higher expression in Rf+ liver
	Higher expression in Rf- liver

## Sheet: Acute-phase Signal 22 AR-DE gen
Symbol	Entrez Gene Name	Log2 Ratio	Type(s)	Entrez Gene ID
AHSG	alpha 2-HS glycoprotein	2.567	other	197
ALB	albumin	2.267	transporter	213
PLG	plasminogen	2.096	peptidase	5340
APOH	apolipoprotein H	2.021	transporter	350
F2	coagulation factor II, thrombin	1.957	peptidase	2147
ITIH3	inter-alpha-trypsin inhibitor heavy chain 3	1.838	other	3699
FGB	fibrinogen beta chain	1.692	other	2244
C1S	complement C1s	1.489	peptidase	716
FGA	fibrinogen alpha chain	1.453	other	2243
AMBP	alpha-1-microglobulin/bikunin precursor	1.301	transporter	259
FGG	fibrinogen gamma chain	1.271	other	2266
IL1R1	interleukin 1 receptor type 1	1.201	transmembrane receptor	3554
AGT	angiotensinogen	1.103	growth factor	183
IL1RAP	interleukin 1 receptor accessory protein	1.004	transmembrane receptor	3556
NR3C1	nuclear receptor subfamily 3 group C member 1	0.869	ligand-dependent nuclear receptor	2908
MAP2K3	mitogen-activated protein kinase kinase 3	0.617	kinase	5606
MAPK9	mitogen-activated protein kinase 9	0.379	kinase	5601
RIPK1	receptor interacting serine/threonine kinase 1	-0.327	kinase	8737
MAP2K2	mitogen-activated protein kinase kinase 2	-0.775	kinase	5605
SOCS6	suppressor of cytokine signaling 6	-0.788	other	9306
JUN	Jun proto-oncogene, AP-1 transcription factor subunit	-0.906	transcription regulator	3725
RBP7	retinol binding protein 7	-2.089	other	116362
	Higher expression in Rf+
	Higher expression in Rf-

## Sheet: LXR-RXR Activation_20 AR-DE gen
Symbol	Entrez Gene Name	Type(s)	Log2 Ratio	Entrez Gene ID
AHSG	alpha 2-HS glycoprotein	other	2.567	197
ALB	albumin	transporter	2.267	213
APOH	apolipoprotein H	transporter	2.02	350
GC	GC, vitamin D binding protein	transporter	1.961	2638
VTN	vitronectin	other	1.498	7448
PCYOX1	prenylcysteine oxidase 1	enzyme	1.476	51449
FGA	fibrinogen alpha chain	other	1.453	2243
AMBP	alpha-1-microglobulin/bikunin precursor	transporter	1.301	259
IL1R1	interleukin 1 receptor type 1	transmembrane receptor	1.2	3554
LPL	lipoprotein lipase	enzyme	1.122	4023
AGT	angiotensinogen	growth factor	1.103	183
MYLIP	myosin regulatory light chain interacting protein	enzyme	1.058	29116
ABCG5	ATP binding cassette subfamily G member 5	transporter	1.01	64240
IL1RAP	interleukin 1 receptor accessory protein	transmembrane receptor	1.004	3556
CD36	CD36 molecule	transmembrane receptor	0.901	948
NR1H4	nuclear receptor subfamily 1 group H member 4	ligand-dependent nuclear receptor	0.843	9971
RXRG	retinoid X receptor gamma	ligand-dependent nuclear receptor	0.723	6258
ABCG8	ATP binding cassette subfamily G member 8	transporter	0.542	64241
APOD	apolipoprotein D	transporter	0.438	347
CYP51A1	cytochrome P450 family 51 subfamily A member 1	enzyme	-1.747	1595
	Higher expression in Rf+
	Higher expression in Rf-

## Sheet: FXR-RXR Act_18 AR-DE genes
Symbol	Entrez Gene Name	Log2 Ratio	Entrez Gene ID
AHSG	alpha 2-HS glycoprotein	2.567	197
ALB	albumin	2.267	213
APOH	apolipoprotein H	2.021	350
GC	GC, vitamin D binding protein	1.961	2638
VTN	vitronectin	1.498	7448
PCYOX1	prenylcysteine oxidase 1	1.476	51449
FGA	fibrinogen alpha chain	1.453	2243
AMBP	alpha-1-microglobulin/bikunin precursor	1.301	259
LPL	lipoprotein lipase	1.122	4023
AGT	angiotensinogen	1.103	183
ABCG5	ATP binding cassette subfamily G member 5	1.011	64240
NR1H4	nuclear receptor subfamily 1 group H member 4	0.843	9971
LIPC	lipase C, hepatic type	0.796	3990
FOXO1	forkhead box O1	0.736	2308
ABCG8	ATP binding cassette subfamily G member 8	0.542	64241
APOD	apolipoprotein D	0.438	347
MAPK9	mitogen-activated protein kinase 9	0.379	5601
PPARG	peroxisome proliferator activated receptor gamma	-0.712	5468
	Higher expression in Rf+
	Higher expression in Rf-

## Sheet: Intrinsic Prothrombin_10 AR-DE
Symbol	Entrez Gene Name	Type(s)	Log2 Ratio	Entrez Gene ID
SERPINC1	serpin family C member 1	enzyme	2.168	462
F2	coagulation factor II, thrombin	peptidase	1.957	2147
FGB	fibrinogen beta chain	other	1.692	2244
FGA	fibrinogen alpha chain	other	1.453	2243
FGG	fibrinogen gamma chain	other	1.271	2266
F9	coagulation factor IX	peptidase	1.266	2158
COL3A1	collagen type III alpha 1 chain	other	1.211	1281
COL2A1	collagen type II alpha 1 chain	other	1.206	1280
PROC	protein C, inactivator of coagulation factors Va and VIIIa	peptidase	1.176	5624
F13B	coagulation factor XIII B chain	enzyme	0.841	2165
	Higher expression in Rf+
	Higher expression in Rf-

## Sheet: Blood Clotting_24 AR-DE genes
Symbol	Gene Description	Log2 Ratio	Ref-Seq Protein
ALB	Serum albumin	2.26741	NP_990592.1
SERPINC1	Antithrombin-3 (AT3); SERPINC1	2.16829	XP_422282.2
PLG	Plasminogen	2.09578	XP_419618.2
APOH	Apolipoprotein H	2.01975	XP_415683.2
F2	Prothrombin; Coagulation factor 2	1.95684	NP_989936.1
FGB	Fibrinogen, beta chain	1.69198	XP_420369.1
VTN	Vitronectin	1.49789	NP_990392.1
FGA	Fibrinogen,alpha chain	1.45326	XP_001232367.1
PROZ	Protein Z, Vitamin K-dependent	1.44035	XP_416945.2
FGG	Fibrinogen, gamma chain	1.27066	NP_990320.1
F9	Coagulation factor IX	1.266	NP_989674.1
PROC	Protein C, Vitamin K-dependent	1.1765	NP_989772.1
LPL	Lipoprotein lipase	1.12157	NP_990613.1
AGT	Angiotensinogen	1.10297	XP_419584.1
EDNRB	Endothelin B receptor	0.939957	XP_417001.2
CD36	Platelet glycoprotein 4 (Thrombospondin receptor)	0.900728	NP_001025902.1
NR3C1	Glucocorticoid receptor (GR)	0.868703	NP_001032915.1
F13B	Coagulation factor XIII B chain	0.839644	NP_001985.2
COL4A1	Collagen alpha-1(IV) chain	0.640306	XP_416951.2
ADAMTS13	Disintegrin-metalloproteinase_thrombospondin motifs13	0.545102	XP_415435.2
MYH9	Myosin-9 (Myosin heavy chain 9	0.535864	NP_990808.1
PDE5A	cGMP-specific 3' 5'-cyclic phosphodiesterase	0.486582	NP_246273.2
RHOA	Transforming protein RhoA	0.447039	NP_990035.1
P3H2	Prolyl 3-hydroxylase 2 precursor	0.385494	NP_001001530.1
PLA2G4A	Cytosolic phospholipase A2	-0.360605	NP_990754.1
LGALS1	Galectin CG-16; 16 kDa beta-galactoside-binding lectin (C-16)	-2.34515	NP_996788.1
	Expressed higher in Rf+ embryo liver
	Expressed higher in Rf- embryo liver
