# Supplementary material for: Transcriptional profiling of liver in riboflavin-deficient chicken embryos explains impaired lipid utilization, energy depletion, massive hemorrhaging, and delayed feathering
Source: BMC Genomics. 2018 Mar 5;19:177. doi: 10.1186/s12864-018-4568-2 (PMC5836443; doi:10.1186/s12864-018-4568-2)
Supplement: Supplementary file 5 — IPA “Molecular and Cellular Functions” of AR-DE genes in riboflavin-rescued and riboflavin deficient chick embryos on embryonic day 15 (e15). A Microsoft Excel file containing nine worksheets of over-populated “Molecular and Cellular Functions” identified by IPA: “Fatty Acid Metabolism, Oxidation of Lipid, Carbohydrate (CHO) Metabolism, Catabolism of Protein, Metabolism of Amino Acids (AA), Protein Ubiquitination, Metabolism of Vitamins” and 29 AR-DE genes found in the chicken “Flavoproteome”. Each worksheet provides protein ID, gene symbol and gene expression as log2 ratio (Rf+/Rf-). (XLSX 35 kb) [file 12864_2018_4568_MOESM5_ESM.xlsx]

## Sheet: Fatty Acid Metab_66 AR-DE genes
Symbol	Log2 Ratio	Protein ID
ALB	2.267	NP_990592.1
SLC13A3	2.213	NP_001011554.1
SERPINC1	2.168	XP_422282.2
ANGPTL3	2.145	NP_055310.1
PLG	2.096	XP_419618.2
APOH	2.021	XP_415683.2
GC	1.961	NP_990213.1
F2	1.957	NP_989936.1
PLA1A	1.559	XP_001233532.1
VTN	1.498	NP_990392.1
ACSL5	1.375	NP_001026408.1
PDK4	1.371	XP_418671.2
SLC16A1	1.356	NP_001006323.1
TNFSF10	1.256	NP_989710.1
ACSM3	1.204	XP_424601.2
LPL	1.122	NP_990613.1
AGT	1.103	XP_419584.1
ITGAV	1.069	NP_990770.1
CYP4A22	1.046	XP_422455.2
ELOVL6	1.033	NP_001026710.1
ABCG5	1.011	XP_419457.2
MGLL	1.003	XP_414365.2
SUCLG2	0.991	NP_001006141.1
ACAA1	0.989	XP_001232577.1
EDNRB	0.941	XP_417001.2
CD36	0.901	NP_001025902.1
RELN	0.893	XP_425424.2
NR1H4	0.843	NP_989444.1
ACADL	0.841	NP_001006511.1
GHR	0.837	NP_001001293.1
CD74	0.828	NP_001001613.1
ACAT1	0.801	XP_417162.2
LIPC	0.796	XP_425067.2
DECR2	0.779	NP_065715.1
EGF	0.777	NP_001001292.1
PTGR1	0.715	NP_001026606.1
GNAI3	0.681	NP_006487.1
ABCG8	0.542	XP_419458.2
SMPD2	0.541	XP_001232516.1
BCL2	0.497	NP_990670.1
HLF	0.469	XP_415649.2
RHOA	0.447	NP_990035.1
FAAH	0.387	XP_422450.1
MAPK9	0.379	NP_990426.1
BMP2	0.351	NP_989689.1
ABCD2	-0.273	XP_415938.2
PLA2G4A	-0.361	NP_990754.1
MDH1	-0.435	NP_001006395.1
MDH2	-0.472	XP_415765.1
AREG	-0.516	NP_001026708.1				21
CERS6	-0.544	XP_001233814.1
MFSD2A	-0.55	XP_417826.2
NPC2	-0.582	NP_001026374.1
LSS	-0.597	NP_001006514.1
PPARG	-0.712	NP_001001460.1
CYP3A4	-0.775	XP_414782.1
FABP7	-0.785	NP_990639.1
EIF6	-0.814	NP_001026019.1
PRELID3A	-0.849	NP_001026182.1
MIF	-0.924	NP_002406.1
EGR1	-0.938	NP_989467.1
MSMO1	-0.949	NP_001006438.1
HACD2	-1.104	NP_001012938.1
EREG	-1.278	NP_001001203.1
PLIN2	-1.642	NP_001026591.1
HMGCL	-2.399	XP_417834.1
	Higher expression in Rf+
	Higher expression in Rf-

## Sheet: Oxidation of Lipid_23 AR-DE gen
Symbol	Log2 Ratio	Protein ID
AADAC	1.934	XP_422836.2
ACSL5	1.375	NP_001026408.1
PDK4	1.371	XP_418671.2
HAO1	1.176	XP_415025.2
LPL	1.122	NP_990613.1
HSD11B1	1.082	XP_417988.2
ACAA1	0.989	XP_001232577.1
CD36	0.901	NP_001025902.1
ACADL	0.841	NP_001006511.1
FOXO1	0.736	NP_989659.1
ACOX2	0.692	XP_414406.1
LONP2	0.628	XP_414106.2
CISD1	0.611	XP_421526.2
BCL2	0.497	NP_990670.1
THRB	0.376	NP_990778.1
SAT1	0.342	NP_989517.1
ABCD2	-0.273	XP_415938.2
ECI1	-0.311	XP_414954.2
PPARG	-0.712	NP_001001460.1
PEX7	-0.759	XP_419724.2
CYP3A4	-0.775	XP_414782.1
MIF	-0.924	NP_002406.1
ALDH1A2	-0.944	NP_990326.1
	Higher expression in Rf+
	Higher expression in Rf-

## Sheet: CHO Metabolism_56 AR-DE genes
Symbol	Log2 Ratio	Protein ID
ANGPTL3	2.145	NP_055310.1
F2	1.957	NP_989936.1
PLA1A	1.559	XP_001233532.1
SLC2A5	1.441	XP_417596.2
COL2A1	1.206	NP_989757.1
ST6GAL1	1.199	NP_990572.1
LPL	1.122	NP_990613.1
AGT	1.103	XP_419584.1
ALDH2	1.111	XP_415171.2
SLC37A4	1.093	XP_001233002.1
ITGAV	1.069	NP_990770.1
PPP1R3C	0.947	XP_423102.2
CD36	0.901	NP_001025902.1
PPP1R3B	0.885	XP_420586.2
DCN	0.854	NP_598014.1
NR1H4	0.843	NP_989444.1
LIPC	0.796	XP_425067.2
EGF	0.777	NP_001001292.1
BSG	0.771	XP_001233700.1
OPTN	0.759	NP_989567.1
PYGL	0.745	NP_989723.1
FOXO1	0.736	NP_989659.1
PRPS2	0.731	NP_001006264.1
GPLD1	0.711	XP_418910.2
SORD	0.694	XP_413719.1
HS6ST1	0.681	NP_989813.1
ATF4	0.665	NP_990211.1
BMP5	0.653	NP_990479.1
SH3YL1	0.644	XP_419926.1
MAN2B2	0.623	XP_420805.2
HEXB	0.552	NP_000512.1
PGK1	0.544	NP_990316.1
SLC35D1	0.532	XP_422532.2
RHOA	0.447	NP_990035.1
APOD	0.438	NP_001011692.1
ADORA2B	0.412	NP_990418.1
BMP2	0.351	NP_989689.1
PRPS1	-0.268	XP_420181.1
IP6K3	-0.301	NP_001136355.1
STK40	-0.357	NP_989797.1
COQ2	-0.471	XP_420564.2
GUSB	-0.511	NP_001034405.1
B3GNT2	-0.529	NP_001008457.1
GOT1	-0.558	NP_990652.1
GSTO1	-0.566	XP_001232808.1
GUK1	-0.589	XP_001232001.1
TIRAP	-0.603	NP_001020000.1
LYPLA2	-0.632	XP_417832.2
HAGH	-0.707	NP_001012807.1
PPARG	-0.712	NP_001001460.1
CYP3A4	-0.775	XP_414782.1
PTDSS2	-0.803	XP_420929.2
SH3GLB1	-0.923	NP_001006534.1
MIF	-0.924	NP_002406.1
CTSB	-0.998	NP_990702.1
PPA1	-1.071	XP_001232700.1
	Higher expression in Rf+
	Higher expression in Rf-

## Sheet: Catabolism_protein_60 AR-DE gen
Symbol	Log2 Ratio	Protein ID
SPINK5	2.383	NP_001025783.1
PLG	2.096	XP_419618.2
F2	1.957	NP_989936.1
VTN	1.498	NP_990392.1
C1S	1.489	NP_001025948.1
PCYOX1	1.476	XP_423959.2
AMBP	1.301	XP_001234121.1
F9	1.266	NP_989674.1
RNF128	1.242	XP_420351.1
HSP90B1	1.231	NP_989620.1
PROC	1.176	NP_989772.1
PLPP3	1.15	XP_422500.2
LPL	1.122	NP_990613.1
AGT	1.103	XP_419584.1
MYLIP	1.058	NP_001012579.1
CTSV	0.959	XP_425038.2
CHP1	0.93	NP_001007931.1
RASSF2	0.881	NP_001026055.1
EGF	0.777	NP_001001292.1
FOXO1	0.736	NP_989659.1
DPP7	0.711	XP_415570.2
GPLD1	0.7	XP_418910.2
LAMP1	0.669	NP_990614.1
FBXO7	0.639	NP_001012555.1
COPG1	0.562	NP_001025768.1
ADAMTS13	0.545	XP_415435.2
MYH9	0.536	NP_990808.1
PSMF1	0.529	NP_001026753.1
EDEM1	0.527	NP_001006143.1
BCL2	0.497	NP_990670.1
P3H1	0.484	NP_071751.3
NAALAD2	0.457	XP_417204.2
ASB9	0.424	NP_001006262.1
ADAMTS9	0.417	XP_414417.2
CPNE1	0.417	NP_003906.2
RNF168	0.294	NP_689830.2
TASP1	0.286	NP_001012808.1
GOLGA7	0.265	NP_001006570.1
PPP2CA	-0.323	NP_001006152.1
CCT4	-0.349	NP_996761.1
SNF8	-0.482	XP_418112.1
COX10	-0.483	NP_001025871.1
CRTAP	-0.488	NP_990431.1
TRIM37	-0.489	NP_001006224.1
CCT5	-0.542	NP_001012581.1
CCT6A	-0.556	NP_001006216.1
NF2	-0.565	NP_989828.2
CCT2	-0.584	NP_001012551.1
PHB	-0.586	XP_001233468.1
LSS	-0.597	NP_001006514.1
NPM1	-0.598	NP_990598.1
USP3	-0.666	XP_413755.2
TCP1	-0.754	NP_001006405.1
SH3GLB1	-0.923	NP_001006534.1
PTPN2	-0.978	XP_419126.2
CTSB	-0.998	NP_990702.1
QRSL1	-1.127	XP_419807.1
GJA1	-1.156	NP_989917.1
CASP3	-1.194	NP_990056.1
ODC1	-1.597	XP_419949.2
	Higher expression in Rf+
	Higher expression in Rf-

## Sheet: Metab AA_29 AR-DE genes
Symbol	Log2 Ratio	ID
GATM	2.058	NP_990076.1
PCYOX1	1.476	XP_423959.2
IDO2	1.403	XP_424397.2
KMO	1.25	XP_421897.1
DMGDH	1.189	NP_037523.2
COMT	1.023	XP_001233014.1
IVD	0.829	XP_420942.1
ACAT1	0.801	XP_417162.2
BHMT	0.778	XP_414685.1
EGF	0.777	NP_001001292.1
ATF4	0.665	NP_990211.1
SMS	0.632	NP_001025974.1
FAH	0.618	XP_413855.1
GAMT	0.52	NP_620279.1
FTCD	0.52	NP_990234.1
AADAT	0.427	XP_426286.2
BLMH	-0.429	NP_990435.1
GOT1	-0.558	NP_990652.1
CKB	-0.618	NP_990641.1
MAT1A	-0.774	XP_421512.1
TDO2	-0.778	XP_420377.2
SLC7A5	-0.825	NP_001025750.1
KYNU	-0.857	XP_422147.1
EGR1	-0.938	NP_989467.1
ASNS	-0.962	NP_001026148.1
PYCR2	-1.243	XP_001232432.1
SHMT1	-1.337	XP_414824.2
ACMSD	-1.344	XP_422133.2
HMGCL	-2.399	XP_417834.1
	Higher expression in Rf+
	Higher expression in Rf-

## Sheet: Protein Ubiquitination_20 AR-DE
Symbol	Entrez Gene Name	Log2 Ratio	Entrez Gene ID
HSP90B1	heat shock protein 90 beta family member 1	1.231	7184
DNAJC27	DnaJ heat shock protein family (Hsp40) member C27	0.443	51277
PSMD9	proteasome 26S subunit, non-ATPase 9	-0.309	5715
DNAJB12	DnaJ heat shock protein family (Hsp40) member B12	-0.422	54788
PSMC5	proteasome 26S subunit, ATPase 5	-0.471	5705
PSMA6	proteasome subunit alpha 6	-0.494	5687
DNAJC7	DnaJ heat shock protein family (Hsp40) member C7	-0.531	7266
PSMC6	proteasome 26S subunit, ATPase 6	-0.531	5706
DNAJC24	DnaJ heat shock protein family (Hsp40) member C24	-0.541	120526
PSMA4	proteasome subunit alpha 4	-0.541	5685
HSPA9	heat shock protein family A (Hsp70) member 9	-0.571	3313
DNAJC16	DnaJ heat shock protein family (Hsp40) member C16	-0.629	23341
USP3	ubiquitin specific peptidase 3	-0.666	9960
SKP1	S-phase kinase associated protein 1	-0.678	6500
TCEB1	transcription elongation factor B subunit 1	-0.693	6921
RBX1	ring-box 1	-0.725	9978
PSMA3	proteasome subunit alpha 3	-0.758	5684
PSMA7	proteasome subunit alpha 7	-0.758	5688
DNAJC15	DnaJ heat shock protein family (Hsp40) member C15	-0.942	29103
BIRC2	baculoviral IAP repeat containing 2	-1.271	329
	Higher expression in Rf+
	Higher expression in Rf-

## Sheet: Metabolism Vitamin_12 AR-DE gen
Symbol	Gene Description	Log2 Ratio	Protein ID
GC	Group C, vitamin D binding protein	1.961	NP_990213.1
ALDH8A1	Aldehyde dehydrogenase 8 family member A1	1.104	XP_419732.1
TTPA	Alpha tocopherol transfer protein	0.856	XP_001234376.1
RETSAT	Retinol saturase	0.851	XP_424187.2
FOXO1	Forkhead box O1	0.736	NP_989659.1
RDH10	Retinol dehydrogenase 10	0.493	XP_418296.1
VKORC1L1	Vitamin K epoxide reductase complex subunit 1 like 1	-0.555	NP_001001328.1
GSTO1	Glutathione S-transferase omega 1	-0.566	XP_001232808.1
CYP3A4	Cytochrome P450 family 3 subfamily A member 4	-0.775	XP_414782.1
ALDH1A2	Aldehyde dehydrogenase 1 family member A2	-0.944	NP_990326.1
SHMT1	Serine hydroxymethyltransferase 1	-1.337	XP_414824.2
ACMSD	Aminocarboxymuconate semialdehyde decarboxylase	-1.344	XP_422133.2
	Higher expression in Rf+
	Higher expression in Rf-

## Sheet: Flavoproteins_19 AR-DE genes
Symbol	Gene Description	Log2 ratio
PCYOX1	Prenylcysteine oxidase	1.47607
HAO2	Hydroxyacid oxidase 2	1.40259
KMO	Kynurenine 3-monooxygenase	1.24972
DMGDH	Dimethylglycine dehydrogenase	1.18891
HAO1	Hydroxy-acid oxidase 1	1.17623
ETFDH	Electron-transferring flavoprotein-ubiquinone oxidoreductase	0.968358
ACADL	Long-chain-acyl-CoA dehydrogenase	0.840815
IVD	Isovaleryl-CoA dehydrogenase	0.828583
ACAD11	Acyl-CoA dehydrogenase family member 11	0.707395
ACOX2	Acyl-CoA oxidase 2	0.691861
ACAD8	Isobutyryl-CoA dehydrogenase	0.654384
CRY2	Cryptochrome circadian clock 2	0.551877
GSR	Glutathione-disulfide reductase	0.413584
L2HGDH	L-2-Hydroxyglutarate dehydrogenase	0.400514
FMO4	Flavin containing monooxygenase 4	0.37587
COQ6	Monooxygenase in coenzyme Q biosynthesis	-0.363225
DUS2L	tRNA dihydrouridine synthase	-0.532078
AIFM2	Apoptosis inducing protein	-0.684562
PRODH	Proline dehydrogenase	-0.773607
	Higher expression in Rf+
	Higher expression in Rf-
