# Supplementary material for: Transcriptional profiling of liver in riboflavin-deficient chicken embryos explains impaired lipid utilization, energy depletion, massive hemorrhaging, and delayed feathering
Source: BMC Genomics. 2018 Mar 5;19:177. doi: 10.1186/s12864-018-4568-2 (PMC5836443; doi:10.1186/s12864-018-4568-2)
Supplement: Supplementary file 6 — Pearson’s correlation analysis of gene expression levels of 21 DE “candidate” genes determined by 20.7 K microarray analysis and by qRT-PCR analysis. A Microsoft Excel file containing normalized expression levels (log2 ratio of Rf+/Rf-) of 21 DE candidate genes averaged across e13 and e15 as determined by both microarray analysis and qRT-PCR analysis. The Pearson’s correlation coefficient (r = 0.834; 19 degrees of freedom) indicates a highly significant (P ≤ 0.01) correlation between gene expression levels obtained from both microarray and qRT-PCR analyses. (XLSX 13 kb) [file 12864_2018_4568_MOESM6_ESM.xlsx]

## Sheet: Pearson's Correlation
Gene	log2 ratio_qRT-PCR	log2 ratio_20.7K array
ACAA1	0.629001	0.98907
ACADL	0.638579	0.662746
ACAT2	-1.46471	-1.38375
AGT	0.896167	1.06194
APOH	1.41557	1.51215
ELOVL6	1.18999	1.03271
F2	1.09265	1.52149
F9	1.25719	1.21963
FAAH	0.117848	0.387323
FKER	6.98476	3.433
FZD2	1.4088	0.817334
HMGCL1	-1.89305	-2.25929
HMGCS	-0.106462	-3.61432
HSD11B1	0.4992	1.08153
PDK4	1.10652	1.37076
PLA1A	1.80767	1.26277
PLG	1.46701	1.54927
PSPH	-4.63025	-4.0199
SERPINC1	1.45995	1.68288
SERPIND1	1.20262	1.36079
TRAIL-LIKE	0.809431	1.2555
Pearson's Correlation Coefficient (r)= 0.834; P≤0.01.
Note: The average normalized expression value [log2 ratio (Rf+/Rf-)]
was calculated across e13 and e15 for 21 differentially-expressed (DE)
genes having a complete set data for both the qRT-PCR analysis
and the 20.7K oligo microarray analysis.
